# Supplementary material for: Pharmacometric modeling of lipid nanoparticle-encapsulated mRNA therapeutics and vaccines: A systematic review
Source: Mol Ther Nucleic Acids. 2025 Aug 14;36(3):102686. doi: 10.1016/j.omtn.2025.102686 (PMC12418826; doi:10.1016/j.omtn.2025.102686)
Supplement: Document S1. Table S1 [file mmc1.xlsx]

## Sheet: Sheet1
Table S1 Summary of Currently Registered Clinical Trials on mRNA-Related Modalities in ClinicalTrials.gov
No.	Biologics	Clinical Trials.gov.ID	Disease	MOA	Clinical Research Status	Sponsor	Official title for the clinical research	Study Start Date	Study Completion Date	Phase	Study Type	References for MOA
1	ABO1009-DP	NCT05434585	COVID19	The updated Omicron BA.1 targeting mRNA vaccine	Unknown status	Suzhou Abogen Biosciences Co., Ltd.	A Randomized, Double-Blind, and Placebo-Controlled Phase 1 Clinical Study to Evaluate the Safety, Tolerability, and Immunogenicity of SARS-CoV-2 Variant mRNA Vaccines (ABO1009-DP and ABO-CoV.617.2) in Indonesian Subjects Aged 18 Years and Older Who Have Not Received SARS-CoV-2 Vaccines	2022-07-08	2023/8/30 (estimated)	Phase 1	Interventional	PMID:37612802
		NCT05433194	COVID19				A Phase I/II Clinical Study to Evaluate the Safety, Tolerability, and Immunogenicity of SARS-CoV-2 Variant (Omicron) mRNA Vaccine (ABO1009-DP) for Sequential Immunization in the Population Aged 18 Years and Older Who Have Completed the Full Vaccination	2022-08-22	2023/8/25 (estimated)	Phase 1	Interventional
2	ABO1020	NCT05636319	COVID19	ABO1020 contains a single mRNA that encodes the receptor binding domain of the S protein of SARS-CoV-2 Omicron variants BA.4/5	Active, not recruiting	Suzhou Abogen Biosciences Co., Ltd.	A Randomized, Double-blind, Placebo-controlled Clinical Study to Evaluate the Efficacy, Safety, and Immunogenicity of SARS-CoV-2 Variant (BA.4/5) mRNA Vaccine (ABO1020) in Healthy Subjects Aged 18 Years and Older Who Have Completed the Full Vaccination	2022-11-23	2024/7/31 (estimated)	Phase 2 and 3	Interventional	PMID:39025066
3	ABO2102	NCT06577532	KRAS -Mutated Advanced Pancreatic Cancer	NAABO2102, which aims to help the immune system recognize and fight cancer cells /KRAS mRNA neoantigen therapy/in Patients With KRAS -Mutated Advanced Pancreatic Cancer	Recruiting	Suzhou Abogen Biosciences Co., Ltd.	A Clinical Study to Investigate Safety, Tolerability, Immunogenicity, and Preliminary Anti-Tumor Activity of KRAS Neoantigen mRNA Vaccine (ABO2102) in Participants With KRAS-mutated Advanced Pancreatic Cancer	2024-09-24	2027/8/1 (estimated)	Early Phase 1	Interventional	https://clinconnect.io/trials/NCT06577532?queryID=231eaf98f7308b050e6c&apos=2792&&&&https://www.oncologypipeline.com/apexonco/macrocycle-goes-full-circle/
4	ABOR2014	NCT05981066	Advanced Hepatocellular Carcinoma	Neoplasm antigens modulators	Recruiting	Beijing Zhenzhi Technology Co., Ltd.	An Open, Single-center, Multiple-dose, Dose-increasing and Dose-expanding Clinical Study to Observe and Evaluate the Safety, Tolerance, Immunokinetics and Preliminary Effectiveness of ABOR2014 Injection (IPM511) in the Treatment of Advanced Hepatocellular Carcinoma	2023-07-10	2025/12/31(estimated)	Not Applicable	Interventional	https://www.shbsq.gov.cn/shbs/bsdt/20231127/377129.html
5	AZD9838/AZD6563	NCT06147063	COVID19	Prophylactic vaccine/Immunostimulants	Active, not recruiting	AstraZeneca	A Phase I, Open-label, Randomized, Active-Controlled Study in Adults to Characterize the Safety and Immunogenicity of AZD9838 and AZD6563 Vaccine (ARTEMIS-C)	2023-11-27	2025/4/10(estimated)	Phase 1	Interventional	https://www.clincosm.com/trial/covid-19-sars-cov-2-infection-united-states-azd9838-licensed-mrna
6	Acne mRNA vaccine	NCT06316297	Acne	NA	Recruiting	Sanofi Pasteur	A Phase I/II, Randomized, Placebo-controlled, Multi-arm, Dose-finding Study to Evaluate the Safety, Efficacy and Immunogenicity of an Acne mRNA Vaccine Candidate in Adults With Moderate to Severe Acne 18 to 45 Years of Age	2024-04-05	2028/3/21 (estimated)	Phase 1 and 2	Interventional	NA
7	BD111	NCT04560790	Viral Keratitis-eye related disease	The gene editing treatment for viral keratitis (BD111), developed based on BDmRNA delivery patent technology, has completed 3 human clinical trials of IIT;BD-111 is an HSV-1-erasing lentivirus-like particle delivering gRNA-expressing cassette and SpCas9 mRNA.	Completed studies	Shanghai BDgene Co., Ltd	Safety and Efficacy of CRISPR/​Cas9 mRNA Instantaneous Gene Editing Therapy to Treat Refractory Viral Keratitis	2020-11-04	2022-07-05	Not Applicable	Interventional	https://go.drugbank.com/drugs/DB18247
8	BI 1361849	NCT03164772	Non-small Cell Lung Cancer	A non-small cell lung cancer (NSCLC) vaccine containing six modified mRNAs, which encode six different NSCLC associated antigens, with potential antitumor and immunomodulatory activities. Upon intradermal administration, mRNA-derived lung cancer vaccine BI 1361849 may stimulate the immune system to mount both humoral and cellular responses against NSCLC cells. The six tumor-associated antigens (T…	Completed studies	Boehringer Ingelheim	Phase 1/​2 Study of Combination Immunotherapy and Messenger Ribonucleic Acid (mRNA) Vaccine in Subjects With NSCLC	2017-12-20	2021-10-29	Phase 1 and 2	Interventional	https://www.cancer.gov/publications/dictionaries/cancer-drug/def/mrna-derived-lung-cancer-vaccine-bi-1361849
9	BNT112	NCT04382898	Prostate Cancer	BNT112 consists of messenger ribonucleic acid (mRNA [or RNA]) targeting 5 antigens expressed in de novo and metastatic prostate cancer that are separately complexed with liposomes to form serum-stable RNA lipoplexes (RNA-LPX)	Terminated	BioNTech SE	First-in-human, Dose Titration and Expansion Trial to Evaluate Safety, Immunogenicity and Preliminary Efficacy of W_pro1 (BNT112) Monotherapy and in Combination With Cemiplimab in Patients With Prostate Cancer	2019-12-19	2024-01-23	Phase 1 and 2	Interventional	https://www.cancer.gov/research/participate/clinical-trials-search/v?id=NCI-2021-02880
10	BNT113	NCT04534205	Head and Neck Cancer	A RNA-lipoplex (RNA-LIP)-based cancer vaccine containing messenger RNA (RNA) encoding for the human papillomavirus type 16 (HPV-16) oncoproteins E6 and E7, encapsulated in liposomes, with potential immunomodulating and antineoplastic activities. Upon intravenous administration of the HPV16 E6/7 mRNA vaccine BNT113, the liposomes protect the RNA from degradation in the bloodstream, travel to the s…	Recruiting		An Open Label Phase II Randomized Trial of BNT113 in Combination With Pembrolizumab Versus Pembrolizumab Monotherapy as a First Line Therapy in Patients With Unresectable Recurrent, or Metastatic Head and Neck Squamous Cell Carcinoma (HNSCC) Which is Positive for Human Papilloma Virus 16 (HPV16+) and Expresses PD-L1 (AHEAD-MERIT)	2021-01-07	2028/5/1 (estimated)	Phase 2	Interventional	https://www.cancer.gov/publications/dictionaries/cancer-drug/def/hpv16-e6-7-mrna-vaccine-bnt113
11	BNT141	NCT04683939	solid tumors and metastatic cancer	anti-tumor activity of BNT141, an LNP-encapsulated N1-methylpseudouridine-modified RNA therapeutic encoding for an antibody sequence identical to IMAB362	Terminated		Phase I/IIa, First-in-human, Open-label, Dose Escalation Trial With Expansion Cohorts to Evaluate Safety, Pharmacokinetics, Pharmacodynamics, and Preliminary Efficacy of BNT141 as a Monotherapy and in Combination With Other Anti-cancer Agents in Patients With CLDN18.2-positive Solid Tumors	2022-01-18	2023-07-24	Phase 1 and 2	Interventional	PMID:37860278
12	BNT162b1	NCT04523571	COVID19	BNT162b1 encodes a trimerized, secreted SARS-CoV-2 receptor binding domain (RBD)	Completed studies	Pfizer-BioNTech	Safety and Immunogenicity of SARS-CoV-2 mRNA Vaccine (BNT162b1) in Chinese Healthy Subjects: A Phase I, Randomized, Placebo-controlled, Observer-blind Study	2020-07-28	2021-08-10	Phase 1	Interventional	PMID:35771353
13	Bivalent mRNA Moderna COVID-19 Vaccine	NCT05658523	COVID19	SARS-CoV-2 spike	Active, not recruiting	Murdoch Childrens Research Institute	A Randomised Controlled Trial to Assess the Immunogenicity, Safety and Reactogenicity of a Bivalent mRNA Moderna COVID-19 Vaccine or a Protein-based Novavax COVID-19 Vaccine Given as a Fourth Dose in Healthy Adults in Australia	2023-02-28	2024/10/1 (estimated)	Phase 3	Interventional	PMID:37805495
14	CHO-01002	NCT03468244	Digestive System Neoplasms	The main goal of neoantigen-based cancer vaccines is to activate the immune system and elicit effective tumor-specific T-cell responses	Unknown status	Stemirna Therapeutics	Clinical Study of Personalized mRNA Tumor Vaccine Encoding Neoantigen in Patients With Advanced Esophageal Squamous Carcinoma, Gastric Adenocarcinoma, Pancreatic Adenocarcinoma and Colorectal Adenocarcinoma	2018-05-01	2021/12/31 (estimated)	Not Applicable	Interventional	PMID:39267685
15	COVID-19 mRNA vaccine	NCT05144139	COVID19	SARS-CoV-2 S protein inhibitor	Completed studies		A Phase I/II Clinical Trial to Evaluate the Safety, Immunogenicity and Immune Persistence of COVID-19 mRNA Vaccine in Healthy People Aged 18 Years and Above	2021-12-03	2022-11-11	Phase 1 and 2	Interventional	https://synapse.patsnap.com/drug/ef88686489d7495286a555a1cebbfb0a
16	CS-2034	NCT05373485	COVID19	The mRNA vaccine encoded the full-length spike protein of the SARS-CoV-2 based on the original strain and contains four convergent mutations across different variants: K417N, E484K, N501Y, and D614G.	Active, not recruiting	CanSino Biologics Inc	A Randomized, Double-blind, Dose-exploring, Placebo-controlled, Multi-center Phase I Clinical Trial Evaluating the Safety and Immunogenicity of COVID-19 mRNA Vaccine in Adults Aged 18 Years and Older	2022-05-17	2022-08-08	Phase 1	Interventional	PMID:37898410
		NCT05373472		The mRNA vaccine encoded the full-length spike protein of the SARS-CoV-2 based on the original strain and contains four convergent mutations across different variants: K417N, E484K, N501Y, and D614G.	Active, not recruiting		A Randomized, Double-blind, Dose-exploring, Placebo-controlled, Multi-center Phase II Clinical Trial Evaluating the Safety and Immunogenicity of COVID-19 mRNA Vaccine in Adults Aged 18 Years and Older	2022-07-06	2022-09-21	Phase 2	Interventional	PMID:37898410
17	CV0501	NCT05477186	COVID19	mRNA COVID-19 vaccine (CV0501) encoding the SARS-CoV-2 Omicron BA.1 spike protein	Completed studies	GlaxoSmithKline	A Phase 1, Open-label, Safety and Immunogenicity Study of a Booster Dose of the Investigational CV0501 mRNA COVID-19 Vaccine in Adults at Least 18 Years Old	2022-08-12	2023-08-18	Phase 1	Interventional	PMID:39422261
18	CV0701	NCT05960097	COVID19	bivalent vaccine candidate CV0701, encoding the spike protein of the Omicron BA.4-5 variant and original SARS-CoV-2 virus	Completed studies		A Phase 2 Randomized, Active-controlled, Observer-blind Study to Assess the Safety, Reactogenicity, and Immunogenicity of a Booster Dose of Investigational COVID-19 mRNA Vaccines in Healthy Adults Who Previously Received a Complete Primary Vaccination Series With or Without Booster Dose(s)	2023-08-01	2024-08-30	Phase 2	Interventional	https://www.curevac.com/en/curevac-announces-positive-phase-2-interim-data-from-covid-19-vaccine-development-program-in-collaboration-with-gsk-providing-strong-validation-of-proprietary-technology-platform/
19	CV2CoV	NCT05260437	COVID19	encode the same full-length, pre-fusion stabilized severe acute respiratory syndrome coronavirus-2 (SARS-CoV-2) spike protein13,14 and are encapsulated in lipid nanoparticles (LNPs) with identical composition	Completed studies		A Phase 1, Open-label, Safety, Reactogenicity, and Immunogenicity Trial of the CV2CoV mRNA Vaccine Against SARS CoV 2 in Seropositive Adult Participants	2022-03-24	2023-03-07	Phase 1	Interventional	PMID:34794169
20	CV7201 mRNA	NCT02241135	Rabies	a prophylactic mRNA-based vaccine encoding rabies virus glycoprotein	Completed studies		Phase I Safety and Immunogenicity Trial of an Investigational RNActive® Rabies Vaccine (CV7201) in Healthy Adults	2013-10-01	2018-02-08	Phase 1	Interventional	PMID:28754494
21	CVSQIV	NCT05252338	Influenza	The differentiated candidate combines multiple separate non-chemically modified mRNA 2 constructs encoding for antigensthat addressfour different influenza strains.	Completed studies		A Phase 1, Open-label, Dose-escalation, First-in-human, Clinical Trial to Evaluate the Safety, Reactogenicity and Immunogenicity of the Investigational Seasonal Quadrivalent Influenza mRNA Vaccine CVSQIV Administered Intramuscularly in Healthy Younger and Older Adults	2022-02-07	2022-09-27	Phase 1	Interventional	https://www.curevac.com/wp-content/uploads/2022/02/20220210-PR-CureVac_CureVac-Doses-First-Participant-in-Phase-1-Study-with-Multivalent-Influenza-Vaccine-Candidate_E-FINAL.pdf
22	CVnCoV	NCT04449276	COVID19	The efficacy of spike encoding mRNA vaccines (CVnCoV and CV2CoV) against the ancestral strain and the VOC B.1.351	Completed studies	CureVac	COVID-19: A Phase 1, Partially Blind, Placebo-controlled, Dose Escalation, First-in-human, Clinical Trial to Evaluate the Safety, Reactogenicity and Immunogenicity After 1 and 2 Doses of the Investigational SARS-CoV-2 mRNA Vaccine CVnCoV Administered Intramuscularly in Healthy Adults	2020-06-18	2021-12-21	Phase 1	Interventional	PMID:34193869
		NCT04515147			Completed studies		COVID-19: A Phase 2a, Partially Observer-blind, Multicenter, Controlled, Dose-confirmation Clinical Trial to Evaluate the Safety, Reactogenicity and Immunogenicity of the Investigational SARS-CoV-2 mRNA Vaccine CVnCoV in Adults >60 Years of Age and 18 to 60 Years of Age	2020-09-21	2022-02-21	Phase 2	Interventional
		NCT04652102			Completed studies		COVID-19: A Phase 2a, Partially O2020-09-21bserver-blind, Multicenter, Controlled, Dose-confirmation Clinical Trial to Evaluate the Safety, Reactogenicity and Immunogenicity of the Investigational SARS-CoV-2 mRNA Vaccine CVnCoV in Adults >60 Years of Age and 18 to 60 Years of Age	2022-02-21	2022-02-21	Phase 2	Interventional
		NCT04674189			Completed studies		COVID-19: A Phase 3, Randomized, Observer-Blinded, Placebo-Controlled Clinical Study Evaluating the Safety and Immunogenicity of Investigational SARS-CoV-2 mRNA Vaccine CVnCoV in Adult Health Care Workers in Mainz (Germany)	2020-12-23	2022-06-08	Phase 3	Interventional
		NCT04860258			Terminated		COVID-19: A Phase 3 Multicenter Clinical Trial to Evaluate the Safety, Reactogenicity and Immunogenicity of the Investigational SARS-CoV-2 mRNA Vaccine CVnCoV in Adults 18 Years of Age and Above With Co-morbidities	2021-04-22	2021-09-21	Phase 3	Interventional
23	ChulaCov19 vaccine	NCT04566276	COVID19	ChulaCov19 is a prefusion non-stabilized SARS-CoV-2 spike-protein-encoding, nucleoside-modified mRNA, lipid nanoparticle encapsulated vaccine	Completed studies	Chulalongkorn University	A Phase 1/2, Dose-finding Study to Evaluate Safety, Tolerability, and Immunogenicity of the ChulaCov19 Vaccine in Healthy Adults	2021-05-03	2022-12-06	Phase 1 and 2	Interventional	https://www.nature.com/articles/s41564-022-01271-0
24	ChulaCov19-BNA159 mRNA Vaccine	NCT05231369	COVID19	ChulaCov19 BNA159 mRNA vaccine is the lipid nanoparticles (LNPs)-encapsulated mRNA-based ChulaCov19 vaccine	Recruiting	Chulalongkorn University	A Phase 1 Study to Evaluate Safety, Immunogenicity of the ChulaCov19 BNA159 mRNA Vaccine in Healthy Adults	2022-12-14	2023/7/1 (estimated)	Phase 1	Interventional	https://www.clincosm.com/trial/safety-of-50-ug-chulacov19-bna159-mrna-vaccine-tolerability-immune
25	Comirnaty(BNT162b2)	NCT04649021	COVID19	BNT162b2 encodes the SARS-CoV-2 spike protein, the expression of which elicits immune responses against the antigen in recipients.	Completed studies	BioNTech SE	Safety and Immunogenicity of SARS-CoV-2 mRNA Vaccine (BNT162b2) in Chinese Healthy Population: A Phase II, Randomized, Placebo-controlled, Observer-blinded Study	2020-12-04	2022-01-09	Phase 2	Interventional	PMID:33683637/PMID:35771353
		NCT04780659			Active, not recruiting	Karolinska University Hospital	Immunological Responses After Vaccination for COVID-19 With the Messenger Ribonucleic Acid (mRNA) Vaccine Comirnaty in Immunosuppressed and Immunocompetent Individuals. An Open and Non-randomized, Phase IV Multicenter Study	2021-02-23	2025/12/31 (estimated)	Phase 4	Interventional
		NCT04824638			Completed studies	ANRS, Emerging Infectious Diseases	A Phase II Trial Assessing Immunogenicity and Safety of COVID-19 mRNA Vaccine BNT162b2 in Adult Volunteers With no History of SARS-CoV-2 Infection Administered With Two Doses of Vaccine (D1-D29) and in Adult Volunteers With Documented History of SARS-CoV-2 Infection (of More Than 5 Months) Administered With Only One Dose of Vaccine	2021-03-08	2023-12-02	Phase 2	Interventional
		NCT04816643			Completed studies	BioNTech SE	A PHASE 1, OPEN-LABEL DOSE-FINDING STUDY TO EVALUATE SAFETY, TOLERABILITY, AND IMMUNOGENICITY AND PHASE 2/3 PLACEBO-CONTROLLED, OBSERVER-BLINDED SAFETY, TOLERABILITY, AND IMMUNOGENICITY STUDY OF A SARS-COV-2 RNA VACCINE CANDIDATE AGAINST COVID-19 IN HEALTHY CHILDREN	2021-03-24	2023-12-08	Phase 2 and 3	Interventional
		NCT04881396			Completed studies	Hospices Civils de Lyon	Response of Haemodialysis Patients to BNT162b2 mRNA Cov-19 Vaccine	2021-05-10	2022-02-15	Not Applicable	Observational
		NCT05020145			Completed studies	Pfizer	Coronavirus Disease 2019 (COVID-19) Vaccination and Breakthrough Infections Among Persons With Immunocompromising Conditions in the United States	2021-08-25	2021-12-17	Not Applicable	Observational
		NCT05057182			Active, not recruiting	The University of Hong Kong	mRNA Vaccination to Boost Antibodies Against SARS-CoV-2 in Recipients of Inactivated Vaccines (the "mBoost" Study)	2021-10-18	2024/12/31 (estimated)	Phase 4	Interventional
		NCT05668065			Completed studies	Institut Pasteur de Tunis	Immunogenicity of Heterologous Versus Homologous Prime Boost Schedule With mRNA and Inactivated COVID-19 Vaccines: a Single-blinded, Randomized, Parallel Group Superiority Trial	2021-11-22	2022-06-25	Phase 3	Interventional
		NCT05265065			Active, not recruiting	Murdoch Childrens Research Institute	A Randomised Controlled Trial to Assess the Immunogenicity, Safety and Reactogenicity of Standard Dose Versus Fractional Doses of COVID-19 Vaccine (Pfizer-BioNTech) Given as a Booster Dose After Priming With Sinopharm, AstraZeneca or Sputnik in Healthy Adults in Mongolia	2022-05-27	2024-09-30	Phase 3	Interventional
		NCT05265065			Not yet recruiting	Murdoch Childrens Research Institute	A Randomised Controlled Trial to Assess the Immunogenicity, Safety and Reactogenicity of Standard Dose Versus Fractional Doses of COVID-19 Vaccine (Pfizer-BioNTech) Given as a Booster Dose After Priming With Sinopharm, AstraZeneca or Sputnik in Healthy Adults in Mongolia	2022-05-27	2024-09-30	Phase 3	Interventional
		NCT05405283			Active, not recruiting	Assistance Publique - Hôpitaux de Paris	Randomized, Single-blinded, Multicenter Trial Comparing the Immune Response to a 2nd Booster Dose of COVID-19 mRNA Vaccine (Pfizer-BioNTech) or Sanofi /GSK B.1.351 Adjuvanted Vaccine in Adults Who Received 2 Doses of Pfizer-BioNTech mRNA Vaccine and a Booster Dose of Pfizer-BioNTech or Moderna mRNA Vaccine	2022-06-08	2023/7/1 (estimated)	Phase 3	Interventional
		NCT05886777			Completed studies	Pfizer	A STUDY TO EVALUATE THE SAFETY, TOLERABILITY, AND IMMUNOGENICITY OF COMBINED VACCINE CANDIDATE(S) AGAINST INFECTIOUS RESPIRATORY ILLNESSES, INCLUDING COVID-19 AND RSV, IN HEALTHY INDIVIDUALS	2023-06-05	2024-01-01	Phase 2	Interventional
		NCT05977127			Terminated	Radboud University Medical Center	Intradermal Administration of a COVID-19 mRNA Vaccine in Elderly	2023-09-26	2024-03-21	Phase 2	Interventional
26	Core-g28v2 60mer mRNA Vaccine	NCT05001373	HIV	core-g28v2 60mer, a nanoparticle immunogen to be used as a first boost after eOD-GT8 60mer priming	Active, not recruiting	International AIDS Vaccine Initiative	A Phase 1, Randomized, First-in-human, Open-label Study to Evaluate the Safety and Immunogenicity of eOD-GT8 60mer mRNA Vaccine (mRNA-1644) and Core-g28v2 60mer mRNA Vaccine (mRNA-1644v2-Core) in HIV-1 Uninfected Adults in Good General Health	2021-11-12	2024-07-01	Phase 1	Interventional	PMID:38753806/https://investors.modernatx.com/news/news-details/2022/IAVI-and-Moderna-Launch-Trial-of-HIV-Vaccine-Antigens-Delivered-Through-mRNA-Technology/default.aspx
27	DCVC H1 HA mRNA-LNP	NCT05945485	Influenza	DCVC H1 HA mRNA Vaccine, encoding full-length H1 HA of influenza A/California/07/2009 (H1N1)	Recruiting	National Institute of Allergy and Infectious Diseases (NIAID)	A Phase 1, Comparator-Controlled, Dosage-Escalation Study to Evaluate the Safety and Immunogenicity of Two Doses of DCVC H1 HA mRNA-LNP in Healthy Adults	2023-10-16	2025/5/19 (estimated)	Phase 1	Interventional	https://www.centerwatch.com/clinical-trials/listings/NCT05945485/a-study-to-evaluate-the-safety-and-immunogenicity-of-two-doses-of-dcvc-h1-ha-mrna-lnp-in-healthy-adults?page=9&id=182&slug=influenza
28	ECI-006	NCT03394937	Melanoma	mRNAs encoding five different melanoma tumor-associated antigens (TAAs) and a TriMix platform comprised of three mRNAs encoding for constitutively activated toll-like receptor 4 (caTLR4), CD40 ligand (CD40L), and CD70, with potential immunomodulatory and antineoplastic activities.	Terminated	eTheRNA immunotherapies	Study to Assess the Safety and Tolerability of ECI-006 mRNA Immunotherapy by Intranodal Administration in Melanoma: (1) Following Surgical Resection, and (2) in Patients With Stable Disease After Standard of Care Immunotherapy Treatment	2017-06-27	2021-01-29	Phase 1	Interventional	https://www.cancer.gov/publications/dictionaries/cancer-drug/def/mrna-based-trimix-melanoma-vaccine-eci-006
29	Flu Pandemic mRNA	NCT06382311	Influenza	Pandemic H5N1 Influenza Vaccine	Recruiting	GlaxoSmithKline	A Phase 1/2, Randomized, Observer-blind, Dose-finding/Dose-confirmation Study to Evaluate the Safety, Reactogenicity and Immunogenicity of the mRNA-based Investigational Pandemic H5 Influenza Vaccine Candidate Administered in Healthy Younger and Older Adults	2024-04-18	2025/5/21 (estimated)	Phase 1 and 2	Interventional	https://synapse.patsnap.com/drug/a9a80555e7dc4accbb00fea9d8df8fb9
30	Flu Seasonal mRNA	NCT05823974	Influenza	multivalent mRNA vaccine against four influenza strains	Active, not recruiting	GlaxoSmithKline	A Phase 2a Randomized, Observer-blind, Dose-finding Study to Evaluate the Immunogenicity and Safety of mRNA-based Multivalent Seasonal Influenza Vaccine Candidates in Adults 18 Years of Age and Older	2024-05-23	2025/6/6 (estimated)	Phase 2	Interventional	https://www.clinicaltrialsarena.com/news/news-gsk-curevac-mrna-flu-vaccine-trial-initiation/?cf-view
		NCT06431607			Active, not recruiting		A Phase 2a Randomized, Observer-blind, Dose-finding Study to Evaluate the Immunogenicity and Safety of mRNA-based Multivalent Seasonal Influenza Vaccine Candidates in Adults 18 Years of Age and Older	2024-05-23	2025/6/6 (estimated)	Phase 2	Interventional
31	GRNVAC1	NCT00510133	Leukemia	NA	Completed studies	Asterias Biotherapeutics, Inc	A Phase II Study of Active Immunotherapy With GRNVAC1, Autologous Mature Dendritic Cells Transfected With mRNA Encoding Human Telomerase Reverse Transcriptase, in Patients With Acute Myelogenous Leukemia in Complete Clinical Remission	2007-07-01	2014-08-01	Phase 2	Interventional
32	GRT-R910	NCT05148962	COVID19	GRT-R910 is an investigational self-amplifying mRNA (samRNA)-based SARS-CoV-2 vaccine delivering full-length Spike and selected conserved non-Spike T cell epitopes.	Completed studies	Gritstone bio, Inc	A Phase 1 Trial to Evaluate the Safety, Immunogenicity, and Reactogenicity of a Self-Amplifying mRNA Prophylactic Vaccine Boost Against SARS-CoV-2 in Previously Vaccinated Healthy Adults 18 Years and Older	2021-09-16	2023-05-26	Phase 1	Interventional	PMID:37280238
33	GRT-R912, samRNA-Spikebeta-TCE11/GRT-R914, samRNA-Spikebeta-TCE9/GRT-R918, samRNA-SpikeOmicron-N-TCE11	NCT05435027	COVID19	GRT-R914, which includes sequences for full-length Beta Spike and selected sequences of Nucleocapsid, ORF3a, Membrane, and Non-structural Proteins (NSP) genes	Completed studies	Gritstone bio, Inc	A Phase 1 SARS-CoV-2 Vaccine Study to Assess the Safety and Tolerability of GRT-R912, GRT-R914, and GRT-R918 Administered as Prime and/or Boost in Healthy Adult Participants and People Living With HIV	2022-02-28	2024-03-06	Phase 1	Interventional	https://ir.gritstonebio.com/static-files/1a81f5b5-64fd-4a5a-90b2-cb0b9dbc0215
34	GSK4382276	NCT05446740	Influenza	It is an mRNA-based multivalent modified vaccine administered through intramuscular route.The vaccine encodes antigens matched to all three World Health Organization (WHO)-recommended influenza strains.GSK4382276A’s potential for improved immune responses against influenza A and B strains compared to current vaccines	Completed studies	GlaxoSmithKline	A Phase 1 Randomized, Observer-blind, Dose-escalation Study to Evaluate the Safety, Reactogenicity and Immunogenicity of an mRNA-based Monovalent Influenza Vaccine Candidate in Healthy Younger and Older Adults	2022-08-09	2024-04-04	Phase 1	Interventional	https://www.clinicaltrialsarena.com/news/gsk-influenza-vaccine-trial/?cf-view
35	H3 mRNA / LNP Vaccine	NCT05829356	Influenza	encoding full length hemagglutinin (HA) sequence of influenza virus encapsulated in lipid nanoparticles (LNPs)	Completed studies	Sanofi Pasteur, a Sanofi Company	A Phase I, Parallel, Randomized, Active-controlled, Multi-center, Dose-escalation Study With Early Safety Data Reviews to Assess Safety and Immunogenicity of One Monovalent Modified Influenza mRNA Vaccine Encapsulated in LNP, in Adults Aged 18 to 49 Years and 60 Years and Above.	2023-04-12	2024-03-14	Phase 1	Interventional	https://clinicaltrials.gov/study/NCT05829356
36	BG505 MD39.3 mRNA/BG505 MD39.3 gp151 mRNA/BG505 MD39.3 gp151 CD4KO mRNA	NCT05217641	HIV	Each investigational vaccine candidate is designed to present the spike protein found on the surface of HIV that facilitates entry into human cells. Each of the experimental vaccines encodes for different but highly related, stabilized proteins. None of the three vaccine candidates can cause HIV infection.	Active, not recruiting	National Institute of Allergy and Infectious Diseases (NIAID)	A Phase 1, Randomized, Open-label Clinical Trial to Evaluate the Safety and Immunogenicity of BG505 MD39.3, BG505 MD39.3 gp151, and BG505 MD39.3 gp151 CD4KO HIV Trimer mRNA Vaccines in Healthy, HIV-uninfected Adult Participants	2022-02-11	2027/6/24 (estimated)	Phase 1	Interventional	https://www.nih.gov/news-events/news-releases/nih-launches-clinical-trial-three-mrna-hiv-vaccines
37	HZ Vaccine (IN001)	NCT06375512	Herpes Zoster	IN001 is an innovative HZ mRNA vaccine independently developed by Innorna. Its core technology includes the mRNA sequence that expresses the VZV glycoprotein E (gE) and Innorna’s unique LNP delivery system	Recruiting	Shenzhen Shenxin Biotechnology Co., Ltd	A Phase 1, Randomized, Multicenter, Double-blind, Dose-ranging Study to Evaluate the Safety, Reactogenicity, and Immunogenicity of Herpes Zoster IN001 mRNA Vaccine (IN001) in Healthy Participants 50 to 69 Years Old	2024-07-05	2026/6/1 (estimated)	Phase 1	Interventional	https://www.bocggp.com/post/bocg-family-innorna-receives-ind-clearance-for-in001-herpes-zoster-mrna-vaccine-in-china-and-u-s-fda-odd-granted-to-in022
38	Influenza Hemagglutinin mRNA vaccine/Quadrivalent Recombinant Influenza Vaccine	NCT06118151	Influenza	coding for the hemagglutinin protein of the A/H3N2 strain of the influenza virus across two formulations	Completed studies	Sanofi Pasteur, a Sanofi Company	A Phase I, Parallel, Randomized, Active-controlled, Multi-center, Dose-escalation Study With Early Safety Data Reviews to Assess Safety and Immunogenicity of a Monovalent mRNA Vaccine Encoding Influenza Hemagglutinin in Adults 18 Years of Age and Older	2022-04-11	2023-02-17	Phase 1	Interventional	https://www.sanofi.com/en/media-room/press-releases/2021/2021-09-28-06-00-00-2304069
39	InnoPCV	NCT06497010	Solid Tumor	InnoPCV is a lipid nanoparticle (LNP) encapsulated neo-antigen mRNA vaccine being developed by Innovac Therapeutics for the treatment solid tumour	Recruiting	Innovac Therapeutics USA, Inc	An Open Label, Prospective, Exploratory Study to Assess the Safety and Efficacy of Individualized Neo-antigen MRNA Cancer Vaccine InnoPCV in Combination with PD-1 in Participants with Advanced Solid Tumor	2024-08-29	2026-12-01	Early Phase 1	Interventional	https://adisinsight.springer.com/drugs/800079017
40	J07 (Vaccines)	NCT06573281	RSV	Respiratory syncytial virus vaccines, RNA vaccines,Immunostimulants	Recruiting	GlaxoSmithKline	A Phase 1, First-Time-in-Human (FTiH), Observer-blind, Randomized, Controlled Study to Evaluate the Safety, Reactogenicity and Immune Response of Various Doses of an mRNA-based Respiratory Syncytial Virus (RSV) Investigational Vaccine in Healthy Participants 18-45 Years of Age	2024-09-30	2026-07-06	Phase 1	Interventional	https://adisinsight.springer.com/drugs/800079616
41	JCXH-108	NCT06564194	RSV	JCXH-108 mRNA encodes an engineered RSV Fusion protein with stabilized pre-fusion configuration (pre-F).Very low doses of JCXH-108 elicited high titers of neutralizing antibodies against both RSV A and RSV B strains	Recruiting	Immorna Biotherapeutics, Inc	A Phase 1 Randomized, Double-Blinded Study to Assess the Safety, Reactogenicity and Immunogenicity of JCXH-108, an MRNA-based Investigational Vaccine Against Respiratory Syncytial Virus (RSV) in Healthy Subjects ≥ 60 Years of Age and 18-45 Years of Age	2024-09-25	2025/3/1 (estimated)	Phase 1	Interventional	https://www.immorna.com/investors-detail-239.html
42	JCXH-221	NCT05743335	COVID19	JCXH-221 is a mono-valent yet broadly protective mRNA-LNP vaccine.JCXH-221 elicited robust neutralizing antibodies against an assay of viral strains, including the ancestral, Beta, Delta, Omicron BA.1, BA.2.12.1, and BA.4/5.	Completed studies	Immorna Biotherapeutics, Inc	A PHASE 1 STUDY to ASSESS the SAFETY and IMMUNOGENICITY of a BROADLY PROTECTIVE MRNA VACCINE JCXH-221 AGAINST SARS-CoV-2 INFECTION and DISEASES	2023-03-07	2023-12-01	Phase 1	Interventional	https://www.prnewswire.com/news-releases/immorna-receives-ind-clearance-to-conduct-a-phase-12-study-of-jcxh-221-a-broadly-protective-mrna-based-covid-19-vaccine-301683620.html
43	LVRNA009	NCT05364047	COVID19	The mRNA vaccine LVRNA009 that reported here also encodes full-length S protein, but without the S2P mutation	Unknown status	AIM Vaccine Co., Ltd	Phase I Clinical Trial to Evaluate the Safety, Tolerability and Preliminary Immunogenicity of SARS-CoV-2 mRNA Vaccine (LVRNA009) in Chinese People Aged 18 Years and Over	2021-07-31	2023/10/1 (estimated)	Phase 1	Interventional	PMID:37925316
		NCT05352867			Completed studies		Phase Ⅱ Clinical Trial to Evaluate the Safety and Immunogenicity of SARS-CoV-2 mRNA Vaccine (LVRNA009) in Chinese People Aged 18~59 Years	2022-03-16	2023-06-21	Phase 2	Interventional
		NCT05682638			Recruiting		A Global Multi-center, Randomized, Blinded, Placebo-controlled Phase 3 Clinical Study to Evaluate the Efficacy, Safety and Immunogenicity of SARS-CoV-2 mRNA Vaccine for the Prevention of COVID-19 in Participants Aged 18 Years and Older	2023-01-30	2025/12/1 (estimated)	Phase 3	Interventional
		NCT05428592			Unknown status		A Randomized, Blinded, Parallel-controlled Phase 3 Study to Evaluate the Immunogenicity and Safety of SARS-CoV-2 mRNA Vaccine (LVRNA009) as Heterologous Booster in Participants Aged 18 Years and Older Vaccinated 2 Doses Inactivated SARS-CoV-2 Vaccine	2023/4/1 (estimated)	2024/10/1 (estimated)	Phase 3	Interventional
44	LVRNA010	NCT05599802	COVID19	SARS-CoV-2 antigen inhibitors	Unknown status	AIM Vaccine Co., Ltd	An Open-Label, Phase 1 Clinical Study to Determine the Safety and Preliminary Immunogenicity of SARS-CoV-2 Variant mRNA Vaccine (LVRNA010) in Healthy Participants Aged 18 Years and Older	2023/2/1 (estimated)	2024/5/1 (estimated)	Phase 1	Interventional	https://synapse.patsnap.com/drug/faf5fe70942f432e88ffdad332601834
45	LVRNA012	NCT05550142	COVID19	LVRNA012 is an mRNA vaccine encoding the full-length spike (S) protein of the SARS-CoV-2 variant (Omicron BA.5), including key mutation sites of the S proteins of BQ.1, XBB 1.5, and XBB.1.16.	Unknown status	AIM Vaccine Co., Ltd	A Preliminary Exploratory Cohort Study to Evaluate Safety, Tolerability and Immunogenicity of SARS-CoV-2 Variant (Omicron BA.5) mRNA Vaccine (LVRNA012) in Participants Aged 18 Years and Over in China	2022-09-16	2024/3/1 (estimated)	Not Applicable	Interventional	PMID:38903523
		NCT05745545			Unknown status		A Single-center, Randomized, Blinded, Placebo-controlled Clinical Trial to Evaluate the Protective Efficacy, Safety and Immunogenicity of One Dose of the SARS-CoV-2 Variant (Omicron BA.5) mRNA Vaccine in People Aged 18 Years and Older Who Had Received Two or Three Doses of Inactivated COVID-19 Vaccine	2023-01-04	2023/11/1 (estimated)	Not Applicable	Interventional
		NCT05549206			Unknown status		A Cohort Study to Evaluate Safety and Immunogenicity of SARS-CoV-2 Variant (Omicron BA.5) mRNA Vaccine (LVRNA012) in Participants Aged 18 Years and Over in China	2023/4/1 (estimated)	2024/4/1 (estimated)	Not Applicable	Interventional
46	LVRNA021	NCT05547256	COVID19	LVRNA012 is an mRNA vaccine encoding the full-length spike (S) protein of the SARS-CoV-2 variant (Omicron BA.5), including key mutation sites of the S proteins of BQ.1, XBB 1.5, and XBB.1.16.the monovalent vaccine LVRNA012 (BA.5 variant), and the bivalent vaccine LVRNA021 (Delta+BA.5)	Unknown status	AIM Vaccine Co., Ltd	A Preliminary Exploratory Cohort Study to Evaluate Safety, Tolerability and Immunogenicity of COVID-19 mRNA Vaccine, Bivalent (LVRNA021) in Participants Aged 18 Years and Over in China	2022-09-13	2024/4/1 (estimated)	Not Applicable	Interventional	https://www.frontiersin.org/journals/immunology/articles/10.3389/fimmu.2024.1407826/full
		NCT05547243			Unknown status		A Cohort Study to Evaluate Safety and Immunogenicity of COVID-19 mRNA Vaccine, Bivalent (LVRNA021) in Participants Aged 18 Years and Over in China	2022-09-26	2024/4/1 (estimated)	Not Applicable	Interventional
		NCT05812014			Unknown status		A Multi-center, Randomized, Blinded, Placebo-controlled, Phase 3 Clinical Study to Evaluate the Efficacy, Safety and Immunogenicity of SARS-CoV-2 Bivalent mRNA Vaccine (LVRNA021) as Booster in Participants Aged 18 Years and Older Who Completed Primary/1 Booster Dose(s) of SARS-CoV-2 Vaccination	2023-03-25	2024/6/1 (estimated)	Phase 3	Interventional
		NCT05939596			Active, not recruiting		Randomized, Blinded, Placebo-controlled Phase I Clinical Trial to Evaluate the Safety, Tolerability, and Immunogenicity of SARS-CoV-2 Bivalent mRNA Vaccine (LVRNA021) in Participants Aged 18 Years and Older Who Have Received SARS-CoV-2 Vaccine	2023-08-10	2024/8/25 (estimated)	Phase 1	Interventional
		NCT05939648			Active, not recruiting		Randomized, Blinded, Positive and Placebo-controlled Phase II Clinical Trial to Evaluate the Immunogenicity and Safety of SARS-CoV-2 Bivalent mRNA Vaccine (LVRNA021) Booster Vaccination in People 18 Years of Age and Older Who Have Received SARS-CoV-2 Vaccine.	2023-10-09	2024/12/30 (estimated)	Phase 2	Interventional
47	LioCyx-M	NCT05195294	Liver Cancer	T-cells transfected with mRNA encoding Hepatitis-B virus (HBV)-antigen-specific T cell receptor (TCR) (LioCyx-M) as monotherapy	Not yet recruiting	Lion TCR Pte Ltd	A Multi-center, Phase 1b/2 Study for Autologous T Cells Transfected With mRNA Encoding HBV Antigen-specific TCR (LioCyx-M) as Monotherapy or as Combination With Lenvatinib for Advanced HBV-related Hepatocellular Carcinoma	2022/6/1 (estimated)	2027/5/1 (estimated)	Phase 1 and 2	Interventional	https://clinicaltrials.gov/study/NCT05195294
48	MIPSCo-mRNA-RBD-1	NCT05272605	COVID19	MIPSCo-mRNA-RBD-1 is an mRNA vaccine encoding the SARS-CoV-2 beta variant receptor-binding domain attached to the transmembrane and cytoplasmic domains of the S protein.	Completed studies	MIPS Co., Ltd	A Phase I, Randomised, Double-blind, Placebo-controlled, Dose-escalation Study of Adjuvanted SARS-CoV-2 (COVID-19) Beta Variant RBD Recombinant Protein (DoCo-Pro-RBD-1 + MF59®) and mRNA (MIPSCo-mRNA-RBD-1) Vaccines in Healthy Adults Aged 18 to 64 Years Previously Vaccinated With 3 Doses of Licensed SARS-CoV-2 Ancestral Strain Vaccines	2022-04-05	2023-04-19	Phase 1	Interventional	https://www.thelancet.com/cms/10.1016/j.ebiom.2023.104878/attachment/6e8e10bf-1110-45f9-a22e-a6f15b9a095e/mmc2.pdf
49	MRT5407	NCT05553301	Influenza	Immunostimulants	Completed studies	Sanofi Pasteur, a Sanofi Company	Safety and Immunogenicity of Quadrivalent Influenza mRNA Vaccine MRT5407 in Adults Aged 18 Years and Older	2022-10-03	2024-01-19	Phase 1 and 2	Interventional	https://cdn.who.int/media/docs/default-source/immunization/mrna-ttp/april-2023/who_mpp_mrna_tt_program_dcasimiro_influenza_20042023.pdf?sfvrsn=88fefe46_2
50	MRT5410	NCT05624606	Influenza	Immunostimulants	Completed studies	Sanofi Pasteur, a Sanofi Company	Safety and Immunogenicity of Quadrivalent Influenza mRNA Vaccine MRT5410 in Adults Aged 18 Years and Older	2022-11-28	2024-03-28	Phase 1 and 2	Interventional	https://cdn.who.int/media/docs/default-source/immunization/mrna-ttp/april-2023/who_mpp_mrna_tt_program_dcasimiro_influenza_20042023.pdf?sfvrsn=88fefe46_2
51	MRT5413	NCT05650554	Influenza	Influenza virus infections/prevention/immunostimulants	Completed studies	Sanofi Pasteur, a Sanofi Company	Safety and Immunogenicity of Quadrivalent Influenza mRNA Vaccine MRT5413 in Adults Aged 18 Years and Older	2022-12-12	2024-04-02	Phase 1 and 2	Interventional	https://adisinsight.springer.com/trials/700359680
52	MRT5421/MRT5424/MRT5429	NCT06361875	Influenza	Infectious Diseases/Respiratory Diseases/	Active, not recruiting	Sanofi Pasteur, a Sanofi Company	A Phase I/II Study to Investigate the Safety and Immunogenicity of Quadrivalent Influenza mRNA Vaccines MRT5421, MRT5424, and MRT5429 in Healthy Participants Aged 18 Years and Above	2024-04-01	2025-05-22	Phase 1 and 2	Interventional	https://synapse.patsnap.com/drug/a1453f8b83974810b918cd6dff676dca
53	MT-302	NCT05969041	Malignant Epithelial Tumors	MT-302, a TROP2-targeting mRNA-based CAR therapy	Recruiting	Myeloid Therapeutics	MYE Symphony: A Phase 1, Open-Label, First-in-Human, Dose Escalation Study to Investigate the Safety, Pharmacokinetics, Pharmacodynamics and Preliminary Efficacy of MT-302 in Adults With Advanced or Metastatic Epithelial Tumors	2023-08-02	2028/8/31 (estimated)	Phase 1	Interventional	https://www.onclive.com/view/mt-302-under-investigation-in-advanced-or-metastatic-epithelial-tumors
54	NVX-CoV2601	NCT05975060	COVID19	COVID-19 vaccines have recently been updated to specifically encode or contain the spike protein of the SARS-CoV-2 XBB.1.5 subvariant,	Completed studies	Novavax	A Phase 2/3 Open-Label Study to Evaluate the Safety and Immunogenicity of an XBB.1.5 (Omicron Subvariant) SARS CoV-2 rS Vaccine Booster Dose in Previously mRNA COVID 19 Vaccinated and Baseline SARS CoV 2 Seropositive COVID-19 Vaccine Naïve Participants	2023-09-07	2024-05-20	Phase 2 and 3	Interventional	https://www.medrxiv.org/content/10.1101/2024.10.25.24316129v1.full.pdf
55	Neoantigen mRNA Vaccine	NCT06195384	Solid Tumor	immunostimulants	Recruiting	Second Affiliated Hospital of Guangzhou Medical University	Anti-cancer Neoantigen mRNA Vaccine to Treat Advanced Solid Tumors: Phase I Clinical Trial	2024-05-08	2037/12/30 (estimated)	Phase 1	Interventional	https://synapse.patsnap.com/drug/f079d0e95b204d30ac32d53c1a7c6f74
56	OD-GT8 60mer mRNA Vaccine	NCT05414786	HIV	eOD-GT8 60mer mRNA-LNP can not only prime an array of true human germline sequences at low frequencies but can also prime multiple precursor B cell lineages simultaneously in the same host	Active, not recruiting	International AIDS Vaccine Initiative	A Phase 1 Study to Evaluate the Safety and Immunogenicity of eOD-GT8 60mer mRNA Vaccine (mRNA-1644) in HIV-1 Uninfected Adults in Good General Health	2022-05-25	2023/6/30 (estimated)	Phase 1	Interventional	PMID:38753808
57	OTX-2002	NCT05497453	Liver Cancer	The biscistronic mRNA is then translated by the cellular protein translation machinery to produce two independent epigenomic controllers consisting of a DNA binding domain and an epigenetic effector protein. The two epigenomic controllers bind to regulatory regions on the MYC insulated genomic domain (IGD), a DNA loop bound by CTCF (CCCTC-binding factor).	Recruiting	Omega Therapeutics	Phase 1/2 Open-label Study to Evaluate the Safety, Tolerability, Pharmacokinetics, Pharmacodynamics, and Preliminary Antitumor Activity of OTX-2002 As a Single Agent and in Combination with Standard of Care in Patients with Hepatocellular Carcinoma and Other Solid Tumor Types Known for Association with the MYC Oncogene	2022-08-19	2028/12/1 (estimated)	Phase 1 and 2	Interventional	https://www.cancer.gov/publications/dictionaries/cancer-drug/def/lipid-nanoparticle-encapsulated-myc-targeting-mrna-based-agent-otx-2002
58	PTX-COVID19-B	NCT04765436	COVID19	PTX-COVID19-B encodes Spike protein D614G variant without the proline-proline (986-987) mutation present in other COVID-19 vaccines	Completed studies	Providence Therapeutics Holdings Inc	A Phase I, First-in-Human, Observer-Blinded, Randomized, Placebo Controlled, Ascending Dose Study to Evaluate the Safety, Tolerability, and Immunogenicity of PTX-COVID19-B Vaccine in Healthy Seronegative Adults Aged 18-64	2021-01-14	2022-03-30	Phase 1	Interventional	PMID:37236995
		NCT05175742			Completed studies		A Phase 2, Randomized, Double-dummy, Observer-Blind, Study to Evaluate the Safety, Tolerability, and Immunogenicity of PTX-COVID19-B Compared to Pfizer-BioNTech COVID-19 Vaccine in Healthy Seronegative Adults Aged 18 to 64 Years	2021-08-17	2023-03-29	Phase 2	Interventional
59	Procure	NCT01456065	Ovarian Cancer	NA	Unknown status	Life Research Technologies GmbH	A Phase I, Open, Randomized, Study to Investigate the Safety of Active Immunotherapy With Fully Mature, TERT-mRNA and Survivin - Peptide Double Loaded Dendritic Cells (DCs) in Subjects With Advanced Epithelial Ovarian Cancer, Enrolled in the Study Within Twelve Weeks After Completing Primary Therapy	2010-09-01	2013/4/1 (estimated)	Phase 1	Interventional
60	RBMRNA-176	NCT05903118	COVID19	RBMRNA-176, a pseudouridine (?) nucleoside-modified mRNA-LNP vaccine encoding pre-fusion stabilized trimeric SARS-CoV-2 spike protein ectodomain	Completed studies	Argorna Pharmaceuticals Co., LTD	A Phase I/II, Randomized, Blind, Placebo-Controlled Study to Evaluate the Safety and Immunogenicity of SARS-CoV-2 mRNA Vaccine (RBMRNA-176) in Healthy Adults Aged 18 Years and Older	2022-01-08	2023-07-19	Phase 1 and 2	Interventional	PMID:36298563
61	RBMRNA-405	NCT05897190	COVID19	a novel bivalent mRNA vaccine, RBMRNA-405, comprising a 1:1 mix of mRNAs encoding both Delta-derived and Omicron-derived Spike proteins	Completed studies	Argorna Pharmaceuticals Co., LTD	Evaluate the Safety and Immunogenicity of a SARS-CoV-2 mRNA Vaccine (RBMRNA-405) as a Booster in Chinese Adults & Older	2022-05-16	2023-05-12	Phase 1	Interventional	PMID:37292197
62	RG002 injection	NCT06273553	HPV	immunostimulants/HPV 16 INFECTION	Not yet recruiting	RinuaGene Biotechnology Co., Ltd	An Open-Label, Phase 1/2 Study to Evaluate the Safety, Tolerability, Immunogenicity and Efficacy of RG002 Injection (an mRNA Therapeutic Vaccine) in Subjects With Human Papillomavirus (HPV) 16 or 18 Associated Cervical Intraepithelial Neoplasia Grade 2 or 3 (CIN2/3)	2024/3/1 (estimated)	2027/12/1 (estimated)	Phase 1 and 2	Interventional	https://synapse.patsnap.com/drug/1e3d0b79561a4710b5494fee5c694fc4
63	RO7070179	NCT02564614	Liver Cancer	RO7070179 is a HIF-1? inhibitor that decreases HIF-1? mRNA and its downstream targets, it could be a potential treatment in HCC.	Completed studies	Hoffmann-La Roche	A Phase 1b, Proof of Mechanism, Open-label Study of RO7070179, a Hypoxia-inducible Factor 1a (HIF1A) mRNA Antagonist in Adult Subjects With Hepatocellular Carcinoma (HCC)	2016-05-02	2018-01-22	Phase 1	Interventional
64	RQ3013	NCT05396573	COVID19	The broad-spectrum RQ3013 (Walvax) vaccine is designed to contain pseudouridine-modified messenger RNAs encoding the spike protein harboring a combination of mutations responsible for immune evasion of SARS-CoV-2 variants of concern	Unknown status	Walvax Biotechnology Co., Ltd	A Randomized, Blinded, Positive Control Phase 1b Trial to Evaluate the Safety and Immunogenicity of a SARS-CoV-2 mRNA Chimera Vaccine (RQ3013) in Healthy Adults Completed a Two-dose Primary Series of Inactivated Vaccine	2022/7/1 (estimated)	2023/7/1 (estimated)	Phase 1	Interventional	The broad-spectrum RQ3013 (Walvax) vaccine is designed to contain pseudouridine-modified messenger RNAs encoding the spike protein harboring a combination of mutations responsible for immune evasion of SARS-CoV-2 variants of concern
		NCT05394012			Unknown status		Randomized, Blinded, Positive Control Phase 1a Trial to Evaluate the Safety and Immunogenicity of a SARS-CoV-2 mRNA Chimera Vaccine (RQ3013) in Healthy Adults Aged 18-59 Years	2022/12/1 (estimated)	2023/6/1 (estimated)	Phase 1	Interventional	PMID:37767190
65	RQ3013/RQ3025/RQ3027	NCT05907044	COVID19	RQ3013 (a monovalent mRNA vaccine encoding a chimeric Spike protein containing mutations from both B.1.1.7 and B.1.351 variants)/Variant-containing bivalent boosters	Completed studies	Yunnan Genvoo Biotech Ltd	An Interventional, Randomized, Parallel Controlled, Investigator Initiated Study to Investigate the Safety, Immunogenicity of Bivalent RQ3027 and RQ3025 mRNA Vaccine as a Booster Dose in 3 Doses COVID-19 Vaccine-Experienced Healthy Adults	2023-05-08	2023-11-23	Not Applicable	Interventional	https://doi.org/10.1016/j.hlife.2024.01.005
66	RSV/hMPV	NCT06237296	RSV	immunostimulants	Active, not recruiting	Sanofi Pasteur, a Sanofi Company	A Phase I, Dose-escalation, Parallel-group, Randomized, Multi-center Study to Assess Safety and Immunogenicity of an RSV/hMPV mRNA Vaccine Candidate in Healthy Participants Aged 18 to 49 Years and 60 Years and Older.	2024-01-23	2025/2/18 (estimated)	Phase 1	Interventional	https://synapse.patsnap.com/drug/9b5df0f0c87247e983afc8ef5096265b
67	RVM-V001 &RVM-V002	NCT05788185	COVID19	RVAC Medicines is developing bivalent mRNA-based vaccines targeting the original (ancestral) strain as well as the Omicron variant as potential booster candidates to prevent COVID-19.	Terminated	RVAC Medicines (US), Inc	Phase 1b, Randomized, Open-label Study to Evaluate the Safety, Tolerability, and Immunogenicity of RVM-V001 Only, RVM-V002 Only, or RVM V001 + RVM V002 (Co Administered as Separate Injections) in Healthy Adults Previously Vaccinated With an Inactivated Virus or mRNA-based COVID-19 Vaccine in Singapore	2023-03-22	2023-09-21	Phase 1 and 2	Interventional	https://www.ncid.sg/For-General-Public/NCID-Research-Studies/Pages/default.aspx
68	Rabies mRNA vaccine CV7202	NCT03713086	Rabies	Preclinical studies found that CV7202, a novel mRNA-LNP formulation which includes the same mRNA antigen as CV7201 encapsulated in LNP, elicits immune responses in non-human primates comparable to those induced by licensed vaccines	Completed studies	CureVac	A Non-Randomized, Open Label, Controlled, Dose-Escalation, Phase I Clinical Trial to Evaluate the Safety, Reactogenicity and Immunogenicity of One or Two Administrations of Candidate Rabies mRNA Vaccine CV7202 in Healthy Adult Subjects	2018-10-12	2021-11-23	Phase 1	Interventional	PMID:33487468
69	Neoantigen mRNA Personalised Cancer vaccine	NCT05761717	Posto Perative Hepatocellular Carcinoma	NA	Not yet recruiting	Shanghai Zhongshan Hospital	Clinical Study of mRNA Personalized Tumor Vaccine Encoding Neonatal Antigen Combined With Sintilimab Injection Liver Cancer	2023/4/20 (estimated)	2025/6/12 (estimated)	Not Applicable	Interventional
	Neoantigen mRNA Personalised Cancer vaccine	NCT05949775	Solid Tumors	NA	Not yet recruiting	Stemirna Therapeutics	Clinical Study on the Treatment of Advanced Malignant Solid Tumors With the Combination of mRNA	2023/7/20 (estimated)	2026/3/20 (estimated)	Not Applicable	Interventional
70	SJ-Neo006	NCT06326736	Pancreatic Cancer	immunostimulants	Recruiting	Jiangsu Synthgene Biotechnology Co., Ltd.	An Exploratory Clinical Study of Safety and Efficacy of Neoantigen mRNA Vaccines in the Treatment of Patients With Resectable Pancreatic Cancer	2024/4/1 (estimated)	2026/12/1 (estimated)	Early Phase 1	Interventional	https://synapse.patsnap.com/drug/d443ff5767364d6b8351bad6841ce829
71	SPOT-mRNA01	NCT06567119	Skin Aging	SPOT mRNA01 is a collagen 1 alpha 1 (COL1A1) mRNA-loaded by extracellular vesicles being developed by SIPO Biotechnology for the treatment of skin aging. Preclinical development is underway in China.	Not yet recruiting	SIPO Biotechnology Co Ltd	A Randomized, Double-blind, Placebo-controlled Exploratory Clinical Study to Evaluate the Safety and Tolerability of SPOT-mRNA01 Injection in Healthy Adult Subjects.	2025/1/1 (estimated)	2025/12/15 (estimated)	Phase 1	Interventional	https://adisinsight.springer.com/drugs/800079531
72	STR-V003	NCT06344975	RSV	STR-V003, which encapsulates the modified mRNA encoding the preF protein in lipid nanoparticles (LNPs)	Not yet recruiting	Starna Therapeutics	A Phase 1/2, Randomized, Placebo-Controlled, Double-Blind, Dose-Finding, First-in-Human Study of Respiratory Syncytial Virus (RSV) mRNA Vaccine STR-V003 in Healthy Adults	2024/5/1 (estimated)	2025/5/1 (estimated)	Phase 1 and 2	Interventional	https://doi.org/10.1101/2024.09.29.615646
73	Personalized mRNA Tumor Vaccine	NCT03908671	Non Small Cell Lung Cancer and Esophageal Cancer	Personalized RNA vaccine encoding neoantigens	Recruiting	Stemirna Therapeutics	Clinical Trial on the Safety and Efficacy of Neoantigen Antigen mRNA Tumor Vaccine in the Treatment of Advanced Esophageal Cancer and Non-small Cell Lung Cancer	2019-10-18	2025/12/31 (estimated)	Not Applicable	Interventional	PMID:37905603
74	SW-BIC-213	NCT05580159	COVID19	SW-BIC-213 is an investigational COVID-19 mRNA vaccine encoding a spike protein of wild-type SARS CoV-2 with mutations including 2P mutation, furin mutation, and D614G mutation	Recruiting	Stemirna Therapeutics	A Multi-national, Randomized, Observer-blinded, Parallel Controlled Trial to Evaluate the Immunogenicity and Safety of New Generation COVID-19 mRNA Booster Vaccination Against Emerging Variants of Concern (VOC)	2022/10/1 (estimated)	2023/5/11 (estimated)	Phase 3	Interventional	PMID:37099843
		NCT05686161			Unknown status		A Randomized, Single-blind, Parallel Controlled Trial to Evaluate the Immunogenicity ,Safety,Efficacy of A Heterologous Booster Dose With SW-BIC-213, in Previously Vaccinated Subjects Against COVID-19 With Two Inactivated COVID-19 Vaccine Doses Compared to a Booster Dose With Pfizer of Sinopharmin Adults	2022-10-19	2023/6/27 (estimated)	Phase 3	Interventional
75	SWIM816	NCT05911087	COVID19		Not yet recruiting	Stemirna Therapeutics	A Phase 2/3, Randomized, Double-blinded , Parallel Controlled Trial to Evaluate the Immunogenicity, Safety and Efficacy of A Heterologous Booster Dose With COVID-19 mRNA Vaccines (Bivalent) , in Previously Vaccinated Subjects Against COVID-19 With 2/3 Doses COVID-19 Vaccine Compared to a Booster Dose With mRNA COVID-19 Vaccine（Pfizer Bivalent Vaccine）in Adults.	2023-06-20	2024-02-01	Phase 2 and 3	Interventional	https://doi.org/10.1186/s12929-023-00977-5
76	SW1115C3	NCT05198752	Advanced Malignant Solid Tumours	SW1115C3, a neoantigen mRNA personalised cancer vaccine, in patients with advanced malignant solid tumours	Unknown status	Stemirna Therapeutics	A Phase 1 Clinical Study to Evaluate the Tolerability, Safety,Immunogenicity and Efficacy of the Neoantigen mRNA Personalised Cancer Vaccine SW1115C3 in Patients With Advanced Malignant Solid Tumours	2022-03-18	2024/6/12 (estimated)	Phase 1	Interventional	https://ctv.veeva.com/study/a-study-of-neoantigen-mrna-personalised-cancer-in-patients-with-advanced-solid-tumors
77	SYS6006	NCT05354089	COVID19	The vaccine was designed based on the full-length spike (S) protein of the prototype SARS-CoV-2. Different from previous mRNA vaccines, several key mutation sites presented in Delta, Omicron BA.4, BA.5, and BF.7 strains were introduced into SYS6006, which made it able to induce cross-variants neutralizing antibodies in mice and non-human primates.	Active, not recruiting	CSPC ZhongQi Pharmaceutical Technology Co., Ltd	A Phase I, Randomized, Observer-blinded, Placebo-controlled and Dose-escalation Clinical Trial to Evaluate the Safety and Preliminary Immunogenicity of a SARS-CoV-2 mRNA Vaccine (SYS6006) in Chinese Healthy Adults Aged 18 -59 Years.	2022-04-27	2023/10/1 (estimated)	Phase 1	Interventional	PMID:38111106
		NCT05354063			Active, not recruiting		A Phase I, Randomized, Observer-blinded, Placebo-controlled and Dose-escalation Clinical Trial to Evaluate the Safety and Preliminary Immunogenicity of SARS-CoV-2 mRNA Vaccine (SYS6006) in Chinese Healthy Adults Aged 60 Years and Over.	2022-06-01	2023/10/1 (estimated)	Phase 1	Interventional
		NCT05439824			Active, not recruiting		A Randomized, Observer-blinded, Placebo-Controlled Phase 2 Clinical Study to Evaluate the Immunogenicity and Safety of a SARS-CoV-2 mRNA Vaccine (SYS6006) in Healthy Participants Aged 18 Years or More	2022-06-28	2023/6/28 (estimated)	Phase 2	Interventional
		NCT05492643			Unknown status		A Single Center, Open Label Clinical Study to Evaluate the Safety and Immunogenicity of SARS-CoV-2 mRNA Vaccine (SYS6006) as Heterologous Booster in Participants Aged 18 Years and Older Vaccinated With Inactivated SARS-CoV-2 Vaccine	2022-08-13	2023/3/1 (estimated)	Not Applicable	Interventional
78	TriMix	NCT03788083	Breast Cancer	Trimix mRNA (mRNA encoding CD40L, CD70, acTLR4)	Unknown status	Universitair Ziekenhuis Brussel	A Phase I Study on the Safety and Immune-modulatory Effect of Intratumoral (i.t.) Administration of mRNA (Messenger RNA) Encoding Dendritic Cell Activating Proteins in Patients With Early, Resectable Breast Cancer	2018-11-12	2024/12/30 (estimated)	Phase 1	Interventional	https://molecular-cancer.biomedcentral.com/articles/10.1186/s12943-021-01335-5/tables/1
79	VAL-339851	NCT03345043	Influenza	VAL-339851, which are mRNA HA from H7N9 influenza strains delivered in a lipid nanoparticle	Completed studies	ModernaTX, Inc	A Phase 1, Randomized, Double-Blind, Placebo-Controlled, Dose-Escalation Study to Evaluate the Safety and Immunogenicity of VAL-339851 in Healthy Subjects	2016-05-11	2018-08-13	Phase 1	Interventional	PMID:33092070
80	VAL-506440	NCT03076385	Influenza	H10N8 antigen	Completed studies	ModernaTX, Inc	A Phase 1, First-in-Human, Randomized, Double-Blind, Placebo-Controlled, Dose-Ranging Study to Evaluate the Safety and Immunogenicity of H10N8 Antigen mRNA in Healthy Adult Subjects	2015-12-01	2018-10-01	Phase 1	Interventional	https://pmc.ncbi.nlm.nih.gov/articles/PMC6453548/table/tbl2/
81	VAW00001	NCT04798027	COVID19	mRNA encoding the entire sequence for the prefusion stabilized form of the SARS-CoV-2 S protein with 2 sets of mutations, first in the S2 portion of the S protein that locks the expressed S protein in the prefusion conformation, and second at the S1/	Terminated	Sanofi Pasteur, a Sanofi Company	Immunogenicity and Safety of the First-in-Human SARS-CoV-2 mRNA Vaccine Formulation in Healthy Adults 18 Years of Age and Older	2021-03-12	2022-06-27	Phase 1 and 2	Interventional	https://cdn.clinicaltrials.gov/large-docs/27/NCT04798027/SAP_001.pdf
82	VRC-FLUNPF099-00-VP (H1ssF_3928)	NCT05755620	Influenza	The vaccine is composed of the HA stem domain from Influenza A/New Caledonia/20/1999 (H1N1) genetically fused to the ferritin protein from H. pylori. Purified H1ssF_3928 particles display eight well-formed HA trimers that antigenically resemble the native H1 stem viral spikes.	Active, not recruiting	National Institute of Allergy and Infectious Diseases (NIAID)	A Phase 1, Open-Label, Comparator-Controlled, Dose-Escalation Study to Evaluate the Safety and Immunogenicity of a Single Dose of VRC H1ssF-3928 mRNA-LNP in Healthy Adults	2023-04-05	2025/8/20 (estimated)	Phase 1	Interventional	32962304/https://cdek.pharmacy.purdue.edu/trial/NCT03814720/
83	HBV mRNA vaccine (WGc-0201)	NCT05738447	Liver Cancer	WGc-0201 is under development for the treatment of hepatitis B virus (HBV)-positive liver cancer (hepatic carcinoma)	Recruiting	WestGene	A Phase I Study of mRNA Vaccine for Patients With HBV-positive Advanced Hepatocellular Carcinoma	2023/2/15 (estimated)	2025/1/1 (estimated)	Phase 1	Interventional	https://www.globaldata.com/store/report/wgc-0201-in-hepatocellular-carcinoma-loa-innovation-and-trend-analysis/
84	EBV mRNA vaccine (WGc-043)	NCT05714748	Solid Tumor	WGc-043, the world’s first mRNA therapeutic vaccine targeting EBV-positive tumors	Unknown status	WestGene	A Phase I Study of mRNA Vaccine for Patients With EBV-positive Advanced Malignant Tumors	2022-11-18	2025/1/1 (estimated)	Phase 1	Interventional	https://doi.org/10.1200/JCO.2024.42.23_suppl.139
85	W_ova1 Vaccine	NCT04163094	Ovarian Cancer	mRNA) encoding three tumor-associated antigens (TAAs) specific for ovarian cancer that are encapsulated in liposomes, with potential immunomodulating and antineoplastic activities	Terminated	University Medical Center Groningen	Ovarian Cancer Treatment With a Liposome Formulated mRNA Vaccine in Combination With (Neo-)Adjuvant Chemotherapy	2019-11-25	2023-06-26	Phase 1	Interventional	https://www.cancer.gov/publications/dictionaries/cancer-drug/def/liposome-encapsulated-taas-mrna-vaccine-w-ova1
86	XBB.1.5 Vaccine	NCT05765578	COVID19	COVID-19 vaccines have recently been updated to specifically encode or contain the spike protein of the SARS-CoV-2 XBB.1.5 subvariant,	Completed studies	ModernaTX, Inc	DisCOVEries 2 - An Observational Study to Evaluate the Immunogenicity of mRNA COVID-19 Bivalent Vaccines (Original and Omicron BA.4/BA.5) and 2023 Updated mRNA COVID-19 Vaccines (XBB.1.5)	2023-03-08	2024-06-17	na	Observational	PMID:38377995
87	XH001	NCT05940181	Solid Tumor	Encodes Neoantigens (XH001)	Recruiting	BioNTech SE	A Safety and Efficacy Study of XH001 (Neoantigen Cancer Vaccine) Combined With Sintilimab Injection in Advanced Solid Tumors	2023-03-01	2025/12/1 (estimated)	Not Applicable	Interventional	https://doi.org/10.1016/j.heliyon.2024.e26971
		NCT06353646	Pancreatic Cancer	neoantigen cancer vaccine	Not yet recruiting		Efficacy and Safety Trial of XH001 (Neoantigen Cancer Vaccine) Sequential Combination With Ipilimumab and Chemotherapy for Patients With Resected Pancreatic Cancer	2024/4/1 (estimated)	2026/12/1 (estimated)	Not Applicable	Interventional	https://ctv.veeva.com/study/xh001-combination-with-ipilimumab-and-chemotherapy-for-patients-with-resected-pancreatic-cancer
88	XP-004	NCT06496373	Pancreatic Cancer	XP-004 personalized mRNA vaccine encoding tumor neoantigen	Recruiting	Shanghai Xinpu BioTechnology Company	Clinical Study of XP-004 Personalized mRNA Tumor Vaccine Combined With PD-1 Inhibitor for Postoperative Adjuvant Therapy for Pancreatic Cancer in Patients With Advanced Solid Tumors	2024-04-01	2027/3/31 (estimated)	Phase 1	Interventional	https://ctv.veeva.com/study/clinical-study-of-xp-004-personalized-mrna-tumor-vaccine-combined-with-pd-1-inhibitor-for-postoperat
89	ZSVG-02-O	NCT06113744	COVID19	Immunostimulants	Recruiting	CNBG-Virogin Biotech (Shanghai) Ltd	A Randomised, Blinded, Parallel-controlled Phase 1 Clinical Trial to Evaluate the Safety and Preliminary Immunogenicity of a COVID-19 mRNA Vaccine in Healthy Adult Subjects	2023-03-10	2024/6/1 (estimated)	Phase 1	Interventional	https://adisinsight.springer.com/trials/700368662
		NCT06113731		Immunostimulants	Recruiting		A Randomized, Blinded, Controlled Phase II Clinical Trial to Evaluate the Immunogenicity and Safety of a COVID-19 mRNA Vaccine (ZSVG-02-O) in a Healthy Population 18 Years of Age and Older	2023-07-10	2024/10/1 (estimated)	Phase 2	Interventional
90	mRNA	NCT00204607	Melanoma	NA	Completed studies	University Hospital Tuebingen	Induction of Specific Immune Responses Against Melanoma-Associated Antigens in Vivo by Intradermal Vaccination With Stabilized Tumor mRNA - a Clinical Phase I/II Trial	2004-07-01	2007-01-01	Phase 1 and 2	Interventional
91	mRNA -1215	NCT05398796	Nipah Virus Infection	The mRNA-1215 vaccine candidate is an mRNA vaccine. It contains a chimeric antigen that encodes for the prefusion F glycoprotein and the G glycoprotein of the Malaysia strain of the Nipah virus (NiV-M)	Completed studies	National Institute of Allergy and Infectious Diseases (NIAID)	VRC 322/DMID 21-0016: A Phase I, Dose Escalation, Open-Label Clinical Trial to Evaluate Safety, Tolerability and Immunogenicity of a Nipah Virus (NiV) mRNA Vaccine, mRNA-1215, in Healthy Adults	2022-07-11	2024-09-17	Phase 1	Interventional	PMID:38415314
92	mRNA LNP (V3G CH848 Pr-NP1)	NCT05903339	HIV	a HIV envelope protein gp120 inhibitors	Active, not recruiting	National Institute of Allergy and Infectious Diseases (NIAID)	A Phase 1 Clinical Trial to Evaluate the Safety and Immunogenicity of Ferritin Nanoparticles Expressing Native-like HIV-1 Envelope Trimers Followed by Boost With mRNA Lipid Nanoparticles Encoding a Native-like HIV-1 Envelope Trimer in Adults Without HIV	2023-08-29	2025/8/30 (estimated)	Phase 1	Interventional	https://synapse.patsnap.com/drug/6dd6a836794b44df871281bd577ee447
93	mRNA NA vaccine	NCT05426174	Influenza	Immunostimulants	Completed studies	Sanofi Pasteur, a Sanofi Company	Phase I, Randomized, Modified Double-blind, Parallel-group, Active-controlled, Multi-arm, Dose-escalation Study to Assess the Safety and Immunogenicity of Monovalent mRNA NA Vaccine in Adult Participants 18 Years of Age and Older	2022-06-09	2024-01-03	Phase 1	Interventional	https://adisinsight.springer.com/drugs/800065600
94	mRNA coding for melanoma associated antigens	NCT00204516	Melanoma	NA	Completed studies	University Hospital Tuebingen	Pilot Study of Intradermal Vaccination of Melanoma Patients With a Fixed Combination of mRNAs Compared to an Individualized Selection After Analysis of Antigen Expression in Tumor Tissue	2007-04-01	2012-12-01	Phase 1 and 2	Interventional
95	mRNA tumor vaccines	NCT06156267	Pancreatic Cancer	Neoantigen Personalized Neoantigen Personalized	Not yet recruiting	Fudan University	An Exploratory Study of Neoantigen Personalized mRNA Vaccines in Combination With Adebrelimab and Sequential mFOLFIRINOX Regimen in Patients With Surgically Resected Pancreatic Adenocarcinoma	2024/1/1 (estimated)	2027/3/1 (estimated)	Early Phase 1	Interventional	https://doi.org/10.1016/j.heliyon.2024.e26971
96	mRNA-0184	NCT06243770	Heart failure	mRNA-0184, a novel, investigational, lipid nanoparticle (LNP)-encapsulated mRNA therapy that encodes for human relaxin-2 fused to variable light chain kappa (Rel2-vlk)	Recruiting	ModernaTX, Inc	A Phase 1, Randomized, Open-label, Multiple Ascending Dose Study to Investigate the Safety, Tolerability, Pharmacokinetics, and Pharmacodynamics of mRNA-0184 Administered at 2 Different Infusion Durations in Healthy Participants	2024-02-16	2025/2/2 (estimated)	Phase 1	Interventional	PMID:39072952
		NCT06655870		mRNA-0184, a novel, investigational, lipid nanoparticle (LNP)-encapsulated mRNA therapy that encodes for human relaxin-2 fused to variable light chain kappa (Rel2-vlk)	Recruiting		A Phase 1, Single-Center, Open-label, Single Ascending Dose and Multiple Ascending Dose Study to Investigate the Safety, Tolerability, Pharmacokinetic, and Pharmacodynamic Effects of mRNA-0184 Administered Subcutaneously in Healthy Participants	2024-10-31	2025/12/20 (estimated)	Phase 1	Interventional
97	mRNA-0523-L001	NCT06141369	Solid Tumor	Neoantigen-specific CD4+ and CD8+ T lymphocyte responses induced by mRNA-0523-L001	Recruiting	Shanghai Jiao Tong University School of Medicine	Treatment of Advanced Endocrine Tumor With Iindividualized mRNA Neoantigen Vaccine (mRNA-0523-L001)	2024-01-13	2025/12/30 (estimated)	Not Applicable	Interventional	https://clinicaltrials.gov/study/NCT06141369
98	mRNA-1010	NCT05566639	Influenza	mRNA-1010 is a quadrivalent seasonal influenza vaccine encoding the hemagglutinin (HA) surface glycoproteins of strains recommended by the World Health Organization: A/H1N1, A/H3N2, B/Victoria, and B/Yamagata	Completed studies	ModernaTX, Inc	A Phase 3, Randomized, Observer-blind, Active-controlled Study to Evaluate the Safety and Efficacy of mRNA-1010 Candidate Seasonal Influenza Vaccine in Adults 50 Years and Older	2022-09-14	2024-01-05	Phase 3	Interventional	PMID:38934845/PMID:37336877
		NCT05827978			Completed studies		A Phase 3, Randomized, Stratified, Observer-Blind, Active-Controlled Study to Evaluate the Immunogenicity, Reactogenicity and Safety of mRNA-1010 Seasonal Influenza Vaccine in Adults 18 Years and Older	2023-04-17	2024-06-24	Phase 3	Interventional	NA
		NCT05868382			Completed studies		A Phase 2, Randomized, Active-Controlled, Observer-Blind, Dose-Ranging Study to Evaluate the Safety, Reactogenicity, and Immunogenicity of mRNA Vaccine Candidate Variations in Healthy Adults 18 to 49 Years of Age	2023-05-15	2023-12-19	Phase 2	Interventional	NA
99	mRNA-1083	NCT05827926	COVID19	mRNA-1083 comprises components of mRNA-1010, Moderna's vaccine candidate for seasonal influenza, and mRNA-1283, Moderna's next-generation COVID-19 vaccine candidate. Eliciting higher immune responses against influenza virus and SARS-CoV-2 than licensed flu and COVID vaccines	Completed studies	ModernaTX, Inc	A Phase 1/2, Randomized, Observer-blind, Active-Control Study to Evaluate the Safety, Reactogenicity, and Immunogenicity of mRNA-based Influenza and SARS-CoV-2 Multi-component Vaccines in Healthy Adults	2023-04-14	2024-12-03	Phase 1 and 2	Interventional	https://investors.modernatx.com/news/news-details/2024/Moderna-Announces-Positive-Phase-3-Data-for-Combination-Vaccine-Against-Influenza-and-COVID-19-/default.aspx
		NCT06097273			Completed studies		A Phase 3, Randomized, Observer-Blind, Active-Control Study to Evaluate the Safety, Reactogenicity, and Immunogenicity of mRNA-1083 (SARS-CoV-2 and Influenza) Vaccine in Healthy Adult Participants, ≥50 Years of Age	2023-10-19	2024-05-28	Phase 3	Interventional
100	mRNA-1273	NCT04927065	COVID19	mRNA-1273 vaccine (Moderna) is a liquid nanoparticle dispersion containing an mRNA that encodes the SARS-CoV-2 S glycoprotein stabilized in the prefusion conformation	Completed studies	ModernaTX, Inc	A Phase 2/3 Study to Evaluate the Immunogenicity and Safety of mRNA Vaccine Boosters for SARS-CoV-2 Variants	2021-05-28	2023-11-17	Phase 2 and 3	Interventional	PMID:34379915
		NCT05436834			Recruiting		An Open-Label, Phase 3 Study to Evaluate the Safety and Immunogenicity of mRNA Vaccines for SARS-CoV-2 Variants in Participants Aged 6 Months to < 6 Years	2022-06-21	2025/10/27 (estimated)	Phase 3	Interventional
		NCT06354998			Completed studies		Randomized, Observer-Blind, Active-Controlled, Clinical Trial to Assess the Immunogenicity of an Investigational mRNA-1273.815 COVID-19 Vaccine in Previously Vaccinated Adults	2024-04-08	2024-05-10	Phase 3	Interventional
		NCT06585241			Recruiting		A Phase 3b/4, Open-label Study to Assess the Immunogenicity of mRNA COVID-19 Variant-containing Vaccine Formulations in Previously Vaccinated Adults Aged ≥18 Years	2024-09-09	2025/10/29 (estimated)	Phase 4	Interventional
101	mRNA-1283	NCT05137236	COVID19	mRNA-1283, a next-generation SARS-CoV-2 messenger RNA (mRNA)-based vaccine encoding two segments of the spike protein (i.e. receptor binding and N-terminal domains)	Completed studies	ModernaTX, Inc	A Phase 2A, Randomized, Stratified, Observer-Blind Study to Evaluate the Immunogenicity and Safety of mRNA-1283 Vaccine Boosters for SARS-CoV-2	2021-12-06	2023-03-23	Phase 2	Interventional	PMID:37074202
102	mRNA-1325	NCT03014089	Zika Virus	The first-generation mRNA vaccine, mRNA-1325 (Moderna, Inc., Cambridge, MA), encodes the prME ORF from a Micronesia 2007 ZIKV isolate, with an upstream immunoglobulin E (IgE) leader sequence to drive secretion	Completed studies	ModernaTX, Inc	A Phase 1, Randomized, Placebo-Controlled, Dose-Ranging Study to Evaluate the Safety and Immunogenicity of mRNA 1325 Zika Vaccine in Healthy Adults in a Non-endemic Zika Region	2016-12-21	2019-07-31	Phase 1	Interventional	PMID:37080988
103	mRNA-1345	NCT04528719	RSV	A lipid nanoparticle–encapsulated mRNA-based RSV vaccine (mRNA-1345) that encodes the membrane-anchored RSV prefusion–stabilized F glycoprotein	Completed studies	ModernaTX, Inc	A Phase 1, Randomized, Observer-Blind, Placebo-Controlled, Dose Escalation Study to Evaluate the Safety, Reactogenicity, and Immunogenicity of mRNA-1345, an mRNA Vaccine Targeting Respiratory Syncytial Virus (RSV), in Healthy Younger Adults Aged 18 to 49 Years, Women of Child-Bearing Potential Aged 18 to 40 Years, Healthy Older Adults Aged 65 to 79 Years, Japanese Older Adults Aged ≥ 60 Years, an…	2020-09-30	2024-07-18	Phase 1	Interventional	PMID:38298125
		NCT05127434			Active, not recruiting		A Phase 2/3, Randomized, Observer-Blind, Placebo-Controlled Study to Evaluate the Safety and Efficacy of mRNA-1345, an mRNA Vaccine Targeting Respiratory Syncytial Virus (RSV), in Adults ≥60 Years of Age	2021-11-17	2025-08-25	Phase 2 and 3	Interventional
		NCT05330975			Active, not recruiting		A Phase 3 Randomized, Observer-Blind, Study to Evaluate Safety, Tolerability, and Immunogenicity of mRNA-1345, an mRNA Vaccine Targeting Respiratory Syncytial Virus (RSV), When Given Alone or Coadministered With a Seasonal Influenza Vaccine or SARS-CoV-2 Vaccine and When Given as an Open-label Boost at 1 Year Following a Primary Dose in Adults ≥ 50 Years of Age	2022-04-01	2024-11-08	Phase 3	Interventional
		NCT05397223			Active, not recruiting		Study to Evaluate the Safety, Reactogenicity and Immunogenicity of Modified mRNA Vaccines Using a Systems Biology Approach in Healthy Adults	2022-05-24	2026/2/21 (estimated)	Phase 1	Interventional
		NCT06060457			Completed studies		A Phase 3, Randomized, Observer-Blind Study to Evaluate Safety, Tolerability, and Immunogenicity of mRNA-1345, an mRNA Vaccine Targeting Respiratory Syncytial Virus, When Coadministered With a High-Dose, Quadrivalent Seasonal Influenza Vaccine in Adults ≥65 Years of Age	2023-09-25	2024-06-07	Phase 3	Interventional
		NCT06067230			Active, not recruiting		A Phase 3 Study to Evaluate the Immunogenicity and Safety of mRNA-1345, an mRNA Vaccine Targeting Respiratory Syncytial Virus, in High-Risk Adults	2023-10-06	2026/7/30 (estimated)	Phase 3	Interventional
		NCT06097299			Active, not recruiting		A Phase 2, Randomized, Observer-blind Study to Evaluate the Safety, Reactogenicity, and Immunogenicity of mRNA-1345, an mRNA Vaccine Targeting Respiratory Syncytial Virus, in Children 2 to <18 Years of Age at High Risk of Respiratory Syncytial Virus Disease	2023-10-24	2025/6/6 (estimated)	Phase 2	Interventional
		NCT06143046			Recruiting		A Phase 2, Randomized, Observer-Blind, Placebo-Controlled, Dose-Escalation Study to Evaluate the Reactogenicity, Safety, and Immunogenicity of mRNA-1345, an mRNA Vaccine Targeting Respiratory Syncytial Virus, in Pregnant Women, and Safety and Immunogenicity in Infants Born to Vaccinated Mothers	2023-11-15	2026/2/18 (estimated)	Phase 2	Interventional
104	mRNA-1647	NCT04975893	CMV	mRNA-1647, a messenger RNA (mRNA)–based CMV vaccine candidate in clinical development, contains 6 discrete mRNA sequences formulated in lipid nanoparticles	Enrolling by invitation	ModernaTX, Inc	A Phase 2, Non-Randomized, Long-Term Extension Study to Evaluate the Immunogenicity and Safety of Cytomegalovirus mRNA-1647 Vaccine Including a Booster Dose in a Subset of Participants Who Completed Study mRNA-1647-P202	2021-06-18	2026/12/30 (estimated)	Phase 2	Interventional	PMID:38478705
		NCT05105048			Completed studies		A Phase 1, Randomized, Observer-Blind, Placebo-Controlled Study to Evaluate the Safety, Reactogenicity, and Immunogenicity of Cytomegalovirus Vaccine mRNA-1647 When Administered to Healthy Japanese Adults (18-40 Years of Age) in the United States	2021-11-08	2023-08-10	Phase 1	Interventional
		NCT05683457			Recruiting		A Phase 2, Observer-Blind, Placebo-Controlled Proof-of-Concept Trial to Evaluate Efficacy, Safety, and Immunogenicity of mRNA-1647 Cytomegalovirus Vaccine in Patients Who Have Undergone Allogeneic Hematopoietic Cell Transplantation (HCT)	2023-04-05	2025-08-01	Phase 2	Interventional
105	mRNA-2416	NCT03323398	solid tumors and lymphoma	a lipid nanoparticle encapsulated mRNA encoding OX40L (mRNA-2416) in human solid tumors	Terminated	ModernaTX, Inc	A Phase 1/2, Open-Label, Multicenter, Dose Escalation and Efficacy Study of mRNA-2416, a Lipid Nanoparticle Encapsulated mRNA Encoding Human OX40L, for Intratumoral Injection Alone or in Combination With Durvalumab for Patients With Advanced Malignancies	2017-08-15	2021-08-18	Phase 1 and 2	Interventional	PMID: 34518312
106	mRNA-3705	NCT04899310	MMA	second-generation drug product, mRNA-3705, comprised of an mRNA encoding the MMUT enzyme formulated in a lipid nanoparticle (LNP) with incorporation of enhancements over the previous clinical candidate mRNA-3704	Recruiting	ModernaTX, Inc	A Global, Phase 1/2, Open-Label, Dose Optimization Study to Evaluate the Safety, Tolerability, Pharmacodynamics, and Pharmacokinetics of mRNA-3705 in Participants With Isolated Methylmalonic Acidemia Due to Methylmalonyl-CoA Mutase Deficiency	2021-08-06	2028/8/1 (estimated)	Phase 1 and 2	Interventional	PMID:39121792
		NCT05295433			Recruiting		A Phase 1/2, Global, Open-Label, Extension Study to Evaluate the Long-Term Safety and Clinical Activity of mRNA-3705 in Participants Previously Enrolled in Other Clinical Studies of mRNA-3705	2022-03-08	2034/4/2 (estimated)	Phase 1 and 2	Interventional
107	mRNA-3745	NCT05095727	Glycogen Storage Disease	mRNA-3745 encodes for the G6Pase enzyme localized to endoplasmic reticulum	Recruiting	ModernaTX, Inc	A Phase 1/2, Adaptive, Open-label, Single Ascending Dose to Multiple Ascending Dose Study to Evaluate the Safety, Tolerability, Pharmacokinetics, and Pharmacodynamics of mRNA-3745 in Participants With Glycogen Storage Disease Type 1a (GSD1a), Followed by an Open-label Extension	2022-06-01	2028/12/26 (estimated)	Phase 1 and 2	Interventional	https://s29.q4cdn.com/435878511/files/doc_presentations/program-detail/therapeutics/GSD1a-(11-04-21).pdf
108	mRNA-3927	NCT04159103	PA	mRNA-3927 (an LNP encapsulating PCCA and PCCB mRNAs)	Recruiting	ModernaTX, Inc	A Global, Phase 1/2, Open-Label, Dose Optimization Study to Evaluate the Safety, Pharmacodynamics, and Pharmacokinetics of mRNA-3927 in Participants With Propionic Acidemia	2021-04-15	2027/1/6 (estimated)	Phase 1 and 2	Interventional	PMID:36577040
		NCT05130437			Recruiting		A Phase 1/2, Global, Open-Label, Extension Study to Evaluate the Long-Term Safety and Clinical Activity of mRNA-3927 in Participants Previously Enrolled in the mRNA-3927-P101 Study	2021-11-09	2031/12/4 (estimated)	Phase 1 and 2	Interventional
109	National Cancer Institute (NCI)-4650	NCT03480152	solid tumors	This vaccine, named mRNA-4650, is composed of an mRNA backbone encoding up to 20 different antigens. In addition to the defined antigens, the vaccine backbone contains any mutation in TP53, KRAS, or PIK3CA identified by exome sequencing of the autologous tumor and up to 15 HLA class I candidate neoantigens that were predicted to bind to a patient’s MHC alleles	Terminated	National Cancer Institute (NCI)	A Phase I/II Trial to Evaluate the Safety and Immunogenicity of a Messenger RNA (mRNA)-Based, Personalized Cancer Vaccine Against Neoantigens Expressed by the Autologous Cancer	2018-05-18	2019-11-05	Phase 1 and 2	Interventional	PMID:33016924
110	mRNA-5671(V941)	NCT03948763	Neoplasms/Carcinoma, Non-Small-Cell Lung/Pancreatic Neoplasms/Colorectal Neoplasms	mRNA-5671, another tetravalent vaccine, is an LNP-formulated mRNA-based vaccine that targets 4 of the most frequent KRAS mutamutations (G12D, G13D, G12C and G12V)	Completed studies	Merck Sharp & Dohme LLC	A Phase 1, Open-Label, Multicenter Study to Assess the Safety and Tolerability of mRNA-5671/V941 as a Monotherapy and in Combination With Pembrolizumab in Participants With KRAS Mutant Advanced or Metastatic Non-Small Cell Lung Cancer, Colorectal Cancer or Pancreatic Adenocarcinoma	2019-06-26	2022-08-25	Phase 1	Interventional	PMID:35576777
111	mRNA-6231	NCT04916431	Interleukin	mRNA-6231 is an investigational, lipid nanoparticle-encapsulated, mRNA-based therapy that encodes a modified human interleukin 2 mutein fused to human serum albumin (HSA-IL2m	Completed studies	ModernaTX, Inc	A Phase 1, Dose-Escalation Study to Evaluate the Safety, Tolerability, Pharmacokinetics, and Pharmacodynamics of mRNA-6231, Encoding for a Human Serum Albumin - Interleukin-2 Mutein Fusion Protein (HSA-IL2m), in Healthy Adults	2021-07-28	2022-08-02	Phase 1	Interventional	PMID:38676306
112	mRNA-CR-04	NCT05972993	COVID19	immunostimulants	Active, not recruiting	GlaxoSmithKline	Exploratory, First Time in Human (FTIH), Observer-blind, Randomized, Controlled Study to Evaluate Safety, Reactogenicity and Immunogenicity of Various Doses of GlaxoSmithKline Biologicals SA's (GSK) Investigational Omicron Variant S Glycoprotein (mRNA-CR-04) Vaccine When Administered Intramuscularly in Healthy Adults 18 to 49 Years of Age	2023-08-07	2024-10-15	Phase 1	Interventional	https://synapse.patsnap.com/drug/54b4a4599626421c98610f2248c6aedb
113	mRNA-gp160	NCT06557785	HIV	the CH505M5 N197D Mrna-GP160 will expand CH235-like B cell precursors, the CH505 TF Mrna-gp160 will boost CH235-like bnAb Bcell precursors to acquire more functional mutations needed for broadly neutralizing antibody development, and these mRNA-LNPs will be safe and well tolerated among individuals living without HIV	Not yet recruiting	National Institute of Allergy and Infectious Diseases (NIAID)	A Phase 1 Clinical Trial to Evaluate the Safety and Immunogenicity of CH505M5 N197D mRNA-gp160 Followed by CH505 TF mRNA-gp160 in Adults in Overall Good Health Without HIV	2024-11-25	2026/1/3 (estimated)	Phase 1	Interventional	https://app.trialscreen.org/trials/phase-1-clinical-to-evaluate-safety-immunogenicity-ch505m5-n197d-mrna-gp160-trial-nct06557785
114	sa-mRNA vaccine	NCT06028347	Influenza	Alphavirus-based self-amplifying mRNA (sa-mRNA) SARS-CoV-2 vaccines: an sa-mRNA S encoding a full-length S protein stabilized in a prefusion conformation and an sa-mRNA S-N co-expressing S and N proteins for the original virus	Completed studies	Seqirus	Phase 1, Randomized, Placebo-Controlled, Observer Blind Study to Evaluate the Safety, Reactogenicity and Immunogenicity of an Investigational Self-Amplifying MRNA Influenza Vaccine in Healthy Adults	2023-10-05	2024-10-13	Phase 1	Interventional	PMID:35345593
115	iHIVARNA-01	NCT02888756	HIV	iHIVARNA-01 is a novel vaccine combining mRNA delivery and T-cell immunogen (HTI) based on conserved targets of effective antiviral T-cell responses. In addition, it holds adequate stimuli required for activating antigen presenting cells (APC)s and co-activating specific T-cells (TriMix), including human CD40L, constitutively active TLR4 (caTLR4) and CD70	Terminated	Erasmus Medical Center	A Phase IIa Randomized, Placebo Controlled, Double Blinded Study to Evaluate the Safety and Immunogenicity of iHIVARNA-01 in Chronically HIV-infected Patients Under Stable Combined Antiretroviral Therapy	2017-04-04	2018-02-12	Phase 2	Interventional	PMID:31208472
116	SARS-CoV-2 mRNA Vaccine	NCT04847102	COVID19	ARCoV is a candidate mRNA vaccine encoding receptor-binding domain of SARS-CoV-2	Unknown status	Walvax Biotechnology Co., Ltd	A Global, Multi-center, Randomized, Double-Blind, Placebo-controlled, Phase III Clinical Study to Evaluate the Protective Efficacy, Safety and Immunogenicity of SARS-CoV-2 Messenger Ribonucleic Acid (mRNA) Vaccine in Population Aged 18 Years and Older	2021-07-22	2023/5/30 (estimated)	Phase 3	Interventional	PMID: 3581641
117	WT1 mRNA-electroporated DC	NCT00834002	Acute Myeloid Leukemia	WT1 mRNA-electroporated DC has been demonstrated using a T-cell line recognizing the HLA-A2-restricted immunodominant epitope of WT1	Completed studies	Antwerp University Hospital	Wilms Tumor Gene (WT1) mRNA-transfected Autologous Dendritic Cell Vaccination for Patients With Acute Myeloid Leukemia (AML): a Phase I Trial	2005-03-01	2008-12-01	Phase 1	Interventional	https://doi.org/10.1080/14653240902960411
		NCT01291420	solid tumors		Completed studies		Therapeutic Efficacy of Wilms' Tumor Gene (WT1) MRNA-electroporated Autologous Dendritic Cell Vaccination in Patients with Solid Tumors: a Phase I/feasibility Study	2010-05-03	2017-11-02	Phase 1 and 2	Interventional	https://doi.org/10.1200/jco.2014.32.15_suppl.758
		NCT00965224	Leukemia		Completed studies		Therapeutic Efficacy of Wilms Tumor Gene (WT1) MRNA-electroporated Autologous Dendritic Cell Vaccination in Patients with Myeloid Malignancies and Multiple Myeloma: a Phase II Trial	2010-01-01	2019-03-07	Phase 2	Interventional	NA
118	Autologous Dendritic Cells	NCT01530698	Melanoma	Prophylactic vaccines are potent activators of monocyte-derived dendritic cells and drive effective anti-tumor responses in melanoma patients at the cost of toxicity	Completed studies	Radboud University Medical Center	Single-step Antigen Loading and TLR Activation of Dendritic Cells by mRNA Electroporation for Vaccination in Stage III and IV Melanoma Patients	2010-04-01	2014-11-01	Phase 1 and 2	Interventional	NA
119	(DC) mRNA encoding melanoma associated antigens	NCT00243529	Melanoma	NA	Completed studies	Radboud University Medical Center	In Vivo Responses of DC Vaccines Presenting HLA Class I and II Restricted Tumor Epitopes Either by Peptide-pulsing or mRNA Transfection in Melanoma Patients	2004-04-01	2009-02-01	Phase 1 and 2	Interventional	NA
120	Dendritic cell therapy	NCT01676779	Malignant Melanoma	NA	Completed studies	Universitair Ziekenhuis Brussel	Randomized Controlled Phase II Clinical Trial on mRNA Electroporated Autologous Dendritic Cells for Stage III/IV Melanoma Patients Who Are Disease-free Following the Local Treatment of Macrometastases.	2012-10-01	2016-09-01	Phase 2	Interventional	NA
121	Dendritic Cells (DC) malignant melanoma	NCT01278940	Malignant Melanoma	NA	Completed studies	Oslo University Hospital	Phase I/II Trial of Vaccine Therapy With mRNA- Transfected Dendritic Cells in Patients With Advanced Malignant Melanoma	2002-03-01	2015-12-01	Phase 1 and 2	Interventional	mRNA, a Revolution in Biomedicine
122	Dendritic Cells (DC) prostate	NCT01278914	Prostate Cancer	NA	Completed studies	Oslo University Hospital	Phase I/II Trial of Vaccine Therapy With mRNA- Transfected Dendritic Cells in Patients With Androgen Resistant Metastatic Prostate Cancer	2002-02-01	2006-07-01	Phase 1 and 2	Interventional	mRNA, a Revolution in Biomedicine
123	Dendritic cell vaccine with mRNA from tumor stem cells	NCT00846456	Glioblastoma/Brain Tumor	NA	Completed studies	Oslo University Hospital	Phase I/II Trial of Vaccine Therapy With Tumor Stem Cell Derived mRNA- Transfected Dendritic Cells in Patients Receiving Standard Therapy for Glioblastoma	2009-01-01	2013-02-01	Phase 1 and 2	Interventional	https://www.scienceopen.com/document?vid=058fe891-05bf-4a59-bb6c-8242b01e3c62\\\doi:10.1007/s00262-013-1453-3
124	Dendritic Cells Loaded With mRNA From Primary Prostate Cancer Tissue, hTERT and Survivin	NCT01197625	Prostate Cancer	NA	Active, not recruiting	Oslo University Hospital	Trial of Vaccine Therapy in Curative Resected Prostate Cancer Patients Using Autologous Dendritic Cells Loaded With mRNA From Primary Prostate Cancer Tissue, hTERT and Survivin	2010-09-01	2025/9/1 (estimated)	Phase 1 and 2	Interventional	https://doi.org/10.1200/JCO.2020.38.6_suppl.324
125	Dendritic cell vaccine	NCT00978913	Breast Cancer/Malignant Melanoma	NA	Completed studies	Inge Marie Svane	Evaluation of Dendritic Cells Transfected With Survivin, hTERT and p53 mRNA as a Treatment for Patients With Metastatic Breast Cancer or Malignant Melanoma	2009-09-01	2014-05-01	Phase 1	Interventional	NA
126	Dendritic cells - transfected with hTERT-, survivin- and tumor cell derived mRNA + ex vivo T cell expansion and reinfusion	NCT00961844	Metastatic Malignant Melanoma	NA	Terminated	Steinar Aamdal	Phase I/II Trial for Vaccine Therapy With Dendritic Cells - Transfected With hTERT-, Survivin- and Tumor Cell Derived mRNA + ex Vivo T Cell Expansion and Reinfusion in Patients With Metastatic Malignant Melanoma	2009-08-01	2012-06-01	Phase 1 and 2	Interventional	NA
127	CT7, MAGE-A3, and WT1 mRNA-electroporated Langerhans cells ( LCs)	NCT01995708	Myeloma	NA	Completed studies	Memorial Sloan Kettering Cancer Center	A Phase I Trial of Vaccination With CT7, MAGE-A3, and WT1 mRNA-electroporated Autologous Langerhans-type Dendritic Cells as Consolidation for Multiple Myeloma Patients Undergoing Autologous Stem Cell Transplantation	2014-01-31	2022-06-20	Phase 1	Interventional	NA
128	Langerhans-type dendritic cells	NCT01456104	Melanoma	NA	Completed studies	Memorial Sloan Kettering Cancer Center	Immune Responses to Autologous Langerhans-type Dendritic Cells Electroporated With mRNA Encoding a Tumor-associated Antigen in Patients With Malignancy: A Single-arm Phase I Trial in Melanoma	2011-10-17	2023-01-12	Phase 1	Interventional	NA
129	TriMix-DC	NCT01066390	Melanoma	NA	Completed studies	Bart Neyns	A Study on the Safety and Immunogenicity of Combined Intradermal and Intravenous Administration of an Autologous mRNA Electroporated Dendritic Cell Vaccine in Patients With Previously Treated Unresectable Stage III or IV Melanoma	2009-12-01	2014-05-01	Phase 1	Interventional	NA
130	autologous dendritic cells electroporated with mRNA	NCT00929019	Melanoma	NA	Terminated	Radboud University Medical Center	mRNA Transfected Dendritic Cell Vaccination in High Risk Uveal Melanoma Patients	2009-06-01	2016-04-01	Phase 1 and 2	Interventional	NA
131	Autologous Dendritic Cells	NCT00514189	Leukemia	NA	Terminated	M.D Anderson Cancer Center	Feasibility Study of Acute Myelogenous Leukemia mRNA Plus Lysate Loaded Dendritic Cell Vaccines	2007-07-01	2009-12-01	Phase 1	Interventional	NA
132	DC-006 vaccine	NCT01334047	Ovarian Cancer	NA	Terminated	Steinar Aamdal	Phase I/II Trial of Vaccine Therapy in Recurrent Platinum Sensitive Epithelial Ovarian Cancer Patients Using Autologous Dendritic Cells Loaded With Amplified Ovarian Cancer Stem Cell mRNA, hTERT and Survivin.	2011-04-01	2013-08-01	Phase 1 and 2	Interventional	NA
